# Supplementary material for: Genes Whose Gain or Loss-of-Function Increases Endurance Performance in Mice: A Systematic Literature Review
Source: Front Physiol. 2019 Mar 22;10:262. doi: 10.3389/fphys.2019.00262 (PMC6439621; doi:10.3389/fphys.2019.00262)
Supplement: Supplementary file 1 [file Table_1.xlsx]

## Sheet: S1 Prisma flowchart
Figure S1. Flowchart summarising the systematic review process

## Sheet: S2 Results summary table
Table S2. Overview over all the genes whose gain or loss-of-function increases endurance performance in mice
Study	Pubmed-IP (PMID)	Gene symbol	Aliases in mice and humans	Gene/protein	Knock out or overexpression	Methods	Acclimated	Testing protocol	Output measure	Transgenic mice	Wild type	Difference (%)	Age of mice during endurance assessment	Mouse strain (background)	Additional measurements			Remarks
												(Transgenic - Wild type)			Increased in transgenic mice compared to control	Decreased in transgenic mice compared to control	No difference transgenic and control mice
Hakimi et al., 2007	PMID: 17716967	Pck1	Gtp, Pck, Pepck-c, Pepck, Ratpepck AI265463, PEPCK, PEPCK-C, PCK-1	phosphoenolpyruvate carboxykinase 1, cytosolic	Conditional overexpression (skeletal muscle)	PEPCK-C (Pck1) cDNA under the HSA promoter was linked to the 3’UTR of the bGH gene, which produced the conditional overexpression of Pck1 in skeletal muscle	Acclimatised to environment but mice were not ran to get used to treadmill in days prior to endurance test	#1: 30 min at 10 m/min and then the speed was increased to 20 m/min until exhaustion. #2: 10 min warm-up at 5 m/min at 0º incline, after which the incline was set to 25º and speed was increased by 2 m/min every 2 min.	Time to exhaustion Distance	31.9 min 3.8 km* (range 2-6 km)	19 min 0.2 km*	+ 68% +1800%*	3 months		Pck1 activity in muscle, heart and liver VO2max Intramuscular triglycerides Creatine kinase activity SDH and NADH dehydrogenase activity Mitochondrial DNA Mitochondrial volume Food intake	Body weight Body fat	Lactate after exercise Resting VO2	Mice were 7 times more active in the cage Mice are reproductively active at 21 months of age. (One mouse gave birth at 30 months. Transgenice mice from 18-24 months of age ran at a higher speed than 2-6 month old control animals
Rogowski et al., 2013	PMID: 23918045	Scd1	AA589638, AI265570, Scd, Scd-1, ab FADS5, MSTP0081, SCDOS, hSCD1, SCD	stearoyl-Coenzyme A desaturase 1	Conditional overexpression (skeletal muscle)	Scd1 cDNA was coupled to the HSA promoter	3 min with speed increasing from 0 to 18 m/min for 4 days	18 m/min until exhaustion	Time to exhaustion (run) Time to exhaustion (swim) Distance	71.9±9.5 min 135±0 min 5.4±1,0 km	6,6±3,0 min 98.5±2 min 2.0±0.8 km	+989% +35% (see remarks) +170%	No specified	C57BL/6J	Intramuscular triglycerides Srebp1 mRNA in 'white GAS' Srebp1, Elovl6, Dgat2, Ppard, Cpt1b, Cs, Adfp mRNA in 'red GAS' mitochondrial DNA 2-DG uptake and glucose uptake after insulin treatment Heart weight (after training)	Glut4 mRNA fasting glucose	Elovl6 and Dgat2 in 'white GAS' Ucp3, Erra or Ldha mRNA in muscle Ppara, Ppard or Pparg mRNA in liver	Tg mice were taken out of the water but not exhausted after 2h 15 min min Heart weight was increased in Tg after training but not in WT RER was higher in fed state and lower in fasted state compared to WT
An et al., 2013	PMID: 24740654	Trib3	Ifld2, Nipk, Sink, Skip3, Trb-3, Trb3 C20orf97, NIPK, SINK, SKIP3, TRB3	tribbles pseudokinase 3	Conditional overexpression (skeletal muscle)	Overexpressing TRB3 in skeletal muscle were generated using skeletal muscle actin (Smactin) promoter (Salk institue, San Diego, USA)	No specified	Treadmill speed started at 0.2 miles/h (5,4 m/min) and was increased by 0.2 miles/h (5,4 m/min) every 3 min until a speed of 0.8 miles/h (21,5 m/min) was reached. The incline increased every 3 min starting at 2.5% up to a maximum of 20%.	Total work	1.535±283 J	644±67 J	+138%	10 weeks	C57BL/6	Muscle weight SOL and GAS MhcI and Mhc2b protein miR208b and MiR499 mRNA liver and muscle glycogen (trend, not significant)	Basal rates fatty acid oxidation Myh7 and Myh7b mRNA Ppara, Ucp3 and Fatp1 protein	Ppargc1a, Cox4 and Glut4 mRNA fasting blood glucose and glucose or insulin tolerance test	After 4 wk of voluntary wheel running, Trib3 mRNA and protein increased by 60% and 150%, respectively
Calvo et al., 2008	PMID: 18239076	Ppargc1a	A830037N07Rik, Gm11133, PGC-1, Ppargc-1-alpha, Pgc-1alpha, Pgc1, Pgco1, Ppargc1 LEM6, PGC-1(alpha), PGC-1alpha, PGC-1v, PGC1, PGC1A, PPARGC1	peroxisome proliferative activated receptor, gamma, coactivator 1 alpha	Conditional overexpression (skeletal muscle)	PGC-1α complementary DNA was placed downstream of a 6.5-kilobase (kb) MCK promoter sequence	#1:10 min at 10 m/min day followed by 2 min at 20 m/min before exercise test #2: 1.5 min at 10 m/min at 15º after which speed was increased by 4 m/min every 1.5 min until exhaustion	30 min at 10 m/min thereafter speed increased 2 m/min every 15 min	Time to exhaustion Time to exhaustion (high speed challenge) Distance Distance (high speed challenge) Max speed Max speed (high speed challenge)	121.9±3.4 min 24.46±0.78 min 23.4±0.44 m/min 39.25 m/min	88.2±3.3 min 16.88±0.513 min 18.85 m/min 29.25±0.84 m/min	+38% +44.9% +50%* +120%* +24% +34%	4 months	C57BL/6	Voluntary running VO2max Speed at submaximal RER Fabp3, FAT/CD36, Fatp1, Cpt1b, Mcad, Lcad, Acadvl, Cycs, Cox4, Uqcrb, Idh3a, Sod2, Txnrd2, Erra, Tfam, Pdk4 mRNA mDNA/gDNA Citrate synthase activity Glycogen stores in skeletal muscle	RER at higher speeds Pygm mRNA	Glucose and insulin levels Glucose and insulin sensitivity Body weight and body composition VO2 Liver glycogen content	Ppargc1a transgene was low expressed in heart Different running protocols influence the magnitude of effect on covered distance between transgenic and WT mice
Quinn et al., 2012	PMID: 23161867	Il15	AI503618, Il-15 IL-15	interleukin 15	Conditional overexpression (skeletal muscle)	Overexpressed Il15 under the HSA promoter	Untrained	Starting at 10 m/min at a 5º incline speed was increased to 15-17 m/min within the first 10 min. Thereafter speed was constant	Time to exhaustion			+110%*	4 months	C57BL/6J	Muscle IL-15 levels Circulating IL-15 levels Total and ambulatory activity levels Energy expenditure Sirt1, Ppard, Ppargc1b, Cpt1b, Ucp2 mRNA in EDL Ppard, Ppargc1a, Pdk4 mRNA in liver Sirt1 protein in soleus Sirt1, Ppard, Ppargc1a, Ppargc1b protein in EDL Tnnt1 and Mhc1 mRNA in soleus, EDL and gastrocnemius Mhc2x mRNA in EDL Total in DNA in EDL	Retroperitoneal fat pad mass EDL muscle mass Gastrocnemius muscle mass RER Ppargc1a, Ppargc1b, Pdk4 mRNA in white adipose tissue Tnni2 (or Tnnt3) mRNA Mhc2a, Mhc2x mRNA in soleus	Intrascapular brown adipose tissue Soleus muscle weight Max run speed Sirt1, Ppargc1b mRNA in soleus, liver, brown fat or retroperitoneal fat Ppargc1a, Pdk4 mRNA in muscle Ppargc1a protein in soleus Brown adipose tissue biosynthesis Sirt1, Pparg, Ppargc1a, Ppargc1b in brown adipose tissue Mhc2b mRNA in soleus Mitochondrial DNA
Pearen et al., 2012	PMID: 22282471	Nr4a3	AI573420, Chn, Csmf, Minor, Nor-1, Nor1, Tec CHN, CSMF, MINOR, NOR1, TEC	nuclear receptor subfamily 4 group A member 3	Conditional overexpression (skeletal muscle)	Nr4a3 cDNA was used with small activation domain of the Herpes simplex VP16 under the control of HSA promoter	30 min at 10 m/min for 3 days	After 60 min at 10 m/min speed was increased 1/min every 5 min up to 20 m/min until exhaustion	Time to exhaustion Distance			+85%* +100%*	11-16 weeks	C57BL/6J	Mb, Ndufb, Sdhb, Uqcrc2 Mfn2, Mef2a, Mef2c, Mef2d, Myod1, Myog mRNA MyHCIIX, MyHCIIA mRNA MyHCIIX protein NADH-TR and SDH staining mtDNA/gDNA (Rnr2/PolG2) Mitochondrial volume occupancy HDAC5 phosphorylation at Ser498 Oxygen consumption and energy expenditure	MyHCIIB, MyHCI mRNA MyHCIIB protein Nfatc2 mRNA	p-HDAC4, p-HDAC7 , p-AMPK or p-PKD1 Total HDAC4 and HDAC7 protein	WT mice run at a higher speed
Tadaishi et al., 2011	PMID: 22174785	Ppargc1a (b isoform)	A830037N07Rik, Gm11133, PGC-1, Ppargc-1-alpha, Pgc-1alpha, Pgc1, Pgco1, Ppargc1 LEM6, PGC-1(alpha), PGC-1alpha, PGC-1v, PGC1, PGC1A, PPARGC1	peroxisome proliferative activated receptor, gamma, coactivator 1 alpha	Conditional overexpression (skeletal muscle)	Ppargc1a (b isoform) cDNA was cloned downstream of HSA promoter	Not acclimatized.	Starting at 10 m/min, speed increased by 2 m/min every 3 minutes until exhaustion	Time to exhaustion Distance Max speed	64-66 min 2.2-2.4 km 54-56 m/min	47 min 1.2 km 40 m/min	+36-40% +83-100% +35-40%	8 weeks	BDF 1 x C57BL/6	Mg, Vegfa, Vegfb, nNOS, eNOS, Nur77, Pdk4, Lpl, Cd36, Fatp1, Fabp-pm, Fabp3, Cpt1, Mcad, MHC2a and MHC2x mRNA Cox2 and Cox4 copy number Citrate synthase activity Capillary-to-fiber ratio	Muscle weights MHC2b, Phka, Pygm, Glut4, Pfkm, Pfkfb, Pkm mRNA
Pessemesse et al., 2012	PMID: 22109994	Thra (p43)	6430529J03Rik, AW259572, Erba, Nr1a1, Rvr, T3R[a], T3Ralpha1, Thra2, c-erbA-1, c-erbA-alpha, c-erbAalpha, Thra AR7, CHNG6, EAR7, ERB-T-1, ERBA, ERBA1, NR1A11, THRA2, c-ERBA-1, THRA	thyroid hormone receptor alpha (mitochondrial T3 receptor)	Global knock out	Sequence of exon 3 of the targeting vector was changed to encode a leucine instead of the methionine, which inhibits translation of p43	5 min at 7 m/min for 2 days	#1 60 min at 10 m/min after which speed increased every 15 min by 1 m/min #2 1 minute at 10 m/min followed by 2 m/min increments every 2 min until 14 m/min, then 1 m/min every minute	Time to exhaustion Distance			+65* +95%*	5 months	C57BL/6	Quadriceps muscle mass Mitochondrial size Ppargc1a, Nrf1, Nrf2, Tfam, Tfeb1, Tfeb2, Polrmt mRNA CSA tibialis anterior Mhc2x mRNA in quadriceps Mhc1, Mhc2a mRNA in soleus Blood free fatty acids Lpl mRNA in quadriceps	Body weight Cox1, Cox2 and Cox4 activity mtDNA/nuclear DNA Citrate synthase activity Mhc2a mRNA in quadriceps Capillary density Peak velocity RER	Hematocrit	Hypertrophy restricted to the largest fibers Peak velocity was decreased
Potthoff et al., 2007	PMID: 17786239	Mef2c	5430401D19Rik, 9930028G15Rik, AV011172, Mef2 C5DELq14.3, DEL5q14.3	myocyte enhancer factor 2C	Gain-of-fuction	Hyperactive MEF2C-VP16 chimera, which is insensitive to HDAC repression,	5 min at 7 m/min for 2 days	60 min at 10 m/min (at 5.71º incline = 10%) followed by 1 m/min increment increases for 3 -15 min intervals, then 45 min at 13 m/min followed by 1 m/min increment increases at 15-minute intervals until exhaustion	Time to exhaustion Distance			+75% +94%	8 week	Not specified	Tnnt1, Mg, Cycs protein Ppargc1a mRNA
Wang et al., 2004	PMID: 15328533	Ppard	Nuc-1, Nuc1, Nr1c2, Ppar-beta, Ppar-delta, Ppar[b], PPARdelta, Pparb, Pparb/d FAAR, NR1C2, NUC1, NUCI, NUCII, PPARB	peroxisome proliferator activated receptor delta	Conditional overexpression (skeletal muscle)	VP16 activation domain as fused to Ppard cDNA under control of HSA prmoter	5 min at 7 m/min for 2 days	10 m/min for 60 min, then 1 m/min increments every 15 min until exhaustion.	Time to exhaustion Distance			+67% +92%	2 months	CBA x C57BL/6J (backcrossed to C57BL/6 for 2 generations)	Myoglobin, Cycs, Cox1, Cox2, Cox4 mRNA expression Cox2 copy number Mitochondrial DNA Myoglobin, Cycx, Cox, Cytb protein levels Oxygen consumption	Size inguinal fat cells	Muscle mass Ppargc1a mRNA	Transgenic mice maintained normal body weight on high fat diet
Reis et al., 2015	PMID: 26302153	Bdkrb2	B(2), B2, B2r, Bk-2, Bk2, Bk2r, Bkr2, Brb2 B2R, BK-2, BK2, BKR2, BRB2	bradykinin receptor, beta 2	Global knock out	Not specified	10 min per session for over a week, speed not specified.	#1 Speed increased by 3 m/min (6-33 m/min) every 3 min	Time to exhaustion			+90%*	Not specified	C57BL/6J	Ndufa1, Cytb, Ppargc1a, Pparg, Cpt and Scd1 mRNA Resting VO2 and VCO2 SDH staining Anion superoxide Type I fibers in soleus	Leptin and insulin in serum RER Type IIa fibers in soleus CSA of soleus	Basal glycogen production	Transgenic mice behave differently from control mice on a high fat diet in several measures. Transgenic mice maintained normal body weight on high fat diet. During swim test, 80% of transgenic mice swam longer than 20 minutes compared to only 20% of the WT. 20% of transgenic mice remained swimming after 60 min.
Malek & Olfert, 2009	PMID: 19297388	Thbs1	Tsp-1, Tsp1, Thbs-1, tbsp1 THBS, THBS-1, TSP, TSP-1, TSP1	thrombospondin 1	Global knock out	A neomycin selection cassette replaced exon 2, intron 3, and exon 3 of Thbs1 gene	5 m/min at 15º incline for 5-10 on at least occassions	Max speed test: 2 min at 4 m/min followed by an increase of 2 m/min every minute Exhaustion test: 20 m/min at 15º incline	Time to exhaustion Distance Max speed	60.2±1.6 min 1110±24 m 41.2±1.2 m/min	36.1±4.6 617±95 m 37.0±1.0 m/min	+67% +80% +11%	4 months	C57BL/6J	Heart mass/body weight Capillary density in muscle Capillary density in heart Left ventrical end-diastolic and end systolic dimensions	Gastrocnemius mass/body weight Max diffusion distance	Hindlimb muscle mass CSA muscles Mhc1, Mhc2a, Mhc2b mRNA in gastrocnemius Citrate synthase activity ß-HAD enzyme activities Resting heart rate
Frazier et al., 2011	PMID: 21256215	Cd47	9130415E20Rik, AA407862, AI848868, AW108519, B430305P08Rik, Iap, Itgp IAP, MER6, OA3	CD47 antigen (Rh-related antigen, integrin-associated signal transducer)	Global knock out	A neomycin cassette replaced exon 2 of the Cd47 gene	10 min at 16.2 m/min (27 cm/s) at an incline of 5º one day before the test	Starting at 15 m/min (25 cm/s) and a 5º incline speed was increased every 20 by 1.8-3 m/min (3-5 cm/s) until exhaustion	Time to exhaustion			+80%*	4 months	C57BL/6J	Cytb, Nrf1, Ppargc1a mRNA in soleus and gastrocnemius Cycs, Vdac1 protein in gastrocnemius Mitochondrial density in soleus Mitochondrial size Mg, Mhc1 mRNA		Cox1, Cox2 and Cox4 activity in muscle and liver	Cycs, Cytb and Nrf1 expression of 12 month old transgenic mice were similar to WT. 12 month old transgenic mice perform the same as WT
Frey et al., 2008+A38:N38	PMID: 18846255	Myoz1	2310001N11Rik, AV090278, FATZ, Myoz	myozenin 1	Global knock out	Exons 2 and 3 of Myoz1 gene were replaced with a neomycin resistance cassette and a lacZ reporter gene	For 3 days.10% incline, 10 minutes at 10 m/min, subsequent increase of additional 2 m/min each 2 minutes, ending after 20 minutes	Starting at 10 m/min at 10% incline after which speed increased by 2 m/min every 2 min	Time to exhaustion Distance	25.2 min 435.8 m	16.4 min 248.7 m	+55%* +75%*	"Adult"	C57BL/6	Energy expenditure Numbers of type 1 fibers Percentage type 2a fibers SDH staining Type 1 fiber CSA (Soleus) Muscle regeneration Rcan1-4 protein expression Nuclear Nfatc4	Body weight Muscle weight gastrocnemius Type 2b fiber size	Muscle weight soleus Type 2a fiber size Number of 2b fibers Muscle CSA gastrocnemius
Luo et al., 2012	PMID: 22184011	Trpv1	Otrpc1, Trpv1alpha, Trpv1beta, Vr-1, Vr1, VR1	ransient receptor potential cation channel, subfamily V, member 1	Global overexpression	The plasmid pcDNA3.1-rTRPV1 generated by cloning a cDNA fragment that encodes the open reading frame of rat TRPV1 in Kpn-Not sites of pcDNA3.1 and subsequently injected in fertilised oocytes	7 m/min for 5 min and 10 m/min for 5 min once daily for 2 days	60 min at 10 m/min then incrementally increased by 1 m/min every 15 min until exhaustion	Distance			+80%*	6 months	C57BL/6 x CBA F1	Ppargc1a mRNA Mitochondrial content Percentage type I fibers Oxygen consumption
Holmstrand et al., 2013	PMID: 24274995	Slc5a7	Cht1, CHT, CHT1, CMS20, HMN7A	solute carrier family 5 (choline transporter), member 7	Global overexpression	BAC-mediated Slc5a7 overexpression	No	Test #1: Starting at 5 m/min the speed was increased every 30 s by 1/min until 15 m/min. After 1 h speed was further increased every 30 s to a maximum of 18 m/min. Test #2: Identical to test 1, but max speed for the first hour was 18 m/min and 21 m/min afterwards.	Time to exhaustion Max speed	3681 ± 284 s	2230 ± 295 s	+ 65% + 10%*	10 - 20 weeks	C57BL/6J	Choline transporter protein in CNS and periphery [3H]HC-3 binding Synaptosomal choline transport activity Horizontal activity in the open field test	Spontaneous alteration in the Y-maze		Time to exhaustion and maximal speed did not reach significance on day 1.
Voltarelli et al., 2012	PMID: 22913394	Adrb2	ADRB2R, ADRBR, B2AR, BAR, BETA2AR	adrenoceptor beta 2	Global knock out	The Adbr2 gene was disrupted by insertion of a Neomycin cassette.	10 min per session for over a week, speed not specified.	Speed increased every 3 min by 3 m/min (6-45 m/min) at 0º incline.	Distance			+65%*	7 months	FVB	Percentage type I fibers Capillary-to-fiber ratio SDH staining in red gastrocnemius Citrate synthase activity Glycogen content in white gastrocnemius PAS staining in type I and type II fibers in red gastrocnemius	Body weight Soleus mass/tibia length Resting heart rate Soleus and plantaris CSA	Plantaris mass/tibia length Left ventricular fractional shortening Percentage type IIa fibers (soleus) Percentage IIb fibers (plantaris)
Esposito et al., 2008	PMID: 18034275	Adcy8	Ac8, AW060868 AC8, ADCY3, HBAC1	adenylate cyclase 8	Conditional overexpression (heart)	Mice overexpressed human Adcy8 driven by the α-MHC promoter	Untrained	Speed increased every 3 min by 2.5 m/min from 3.5 to 20 m/min. Mice underwent treadmill exercise until exhaustion on 2 consecutive days	Distance			+50%* (average of 2 runs)	8-9 monthss	C57BL/6	Several measures for blood pressure		Left ventrical heart dimensions
Sato et al., 2013	PMID: 23835416	Tnfsf12	Apo3l, Dr3l, Dr3lg, Tweak APO3L, DR3LG, TNLG4A, TWEAK	tumor necrosis factor (ligand) superfamily, member 12	Global knock out	Exon 1-6 of TWEAK gene were replaced by PGK-Neo cassette	10 m/min for 5 min at 0º (0%) daily for 3 days	10 m/min for 5 min at 5.71º (19%) after which speed was increased every 2 min by 2 m/min.	Time to exhaustion Distance	1483 s 463 m	1170 s 314 m	+ 27% + 47%	4.5 months (male)	C57BL/6	Work Power Abundance and size of mitochondria Subsarcolemmal mitochondria Interfibrillar mitochondria MyHC1, MyHC2a, Ppargc1a, Ppard, mCPT1 and Vegf mRNA SDH positive fibers, SDH intensity Mitochondrial respiration (Agilent Seahorse) CD31 positive capillaries Capillary-to-fiber ratio	Hk2 and Pgam2 mRNA	Pdk4 mRNA	TWEAK inhibits ATP5b, Cox1, Cox4, Cox7b, Cytc, Mcad, Ppard and mCPTI in primary myotubes
Arany et al., 2007	PMID: 17189205	Ppargc1b	4631412G21Rik, Perc ERRL1, PERC, PGC-1(beta), PGC1B	peroxisome proliferative activated receptor, gamma, coactivator 1 beta	Conditional overexpression (skeletal muscle)	Ppargc1b cDNA was cloned downstream of MCK promoter followed by the human growth hormone polyadenylation site	5 min at 14 m/min for 3 days	After 5 min at 10 m/min speed was gradually increased by 2 m/min every 2 minutes until exhaustion	Time to exhaustion Distance	32.5 min 746 m	26 min 516 m	+25% +45%	Not specified (for other measurements mice were between 3-5 months old)	Not specified, wild types have FVB background	Performed work Every fiber in TA is oxidative MHCIIX, Cycs, Nduf5, Atp5o, Cox5b, Cd36, Mcad, Cpt1 mRNA			Expression of Ppargc1b is higher in EDL compared to soleus Ppargc1b is mainly expressed in the nuclei (but not all) Ppargc1b activates MHCIIX promoter by in part coactivating MEF2D Ppargc1b coactivates Ppara and Erra
Mansueto et al., 2017	PMID: 28011087	Tfeb	Tcfeb, bHLHe35 ALPHATFEB, BHLHE35, TCFEB	transcription factor EB	Inducible conditional overexpression (skeletal muscle)	Mice expressing Tcfeb3XFlag were crossed with transgenic mice expressing Cre-ER driven by human skeletal actin promoter (HSA) which was induced by administration of Tamoxifen.	1 h at 9 m/min (15 cm/s) for 4 days	Not very clear. Mice ran at a 10º incline until exhaustion. It is unclear at what speed the mice were exhausted. (Medina et al., 2015; https://doi.org/10.1038/ncb3114)	Distance			+40%*	16 weeks	C57BL/6	In transgenic mice Basal glycogen levels Smaller fiber CSA Glut1, Glut4, Tbc1d1, Gys, Nos1, Hk1 and Hk2 expression Phosphorylation of AMPK, ACC and Akt In AAV-Tfeb overexpressed muscle Number and size of mitochondria Ppargc1a, Ppargc1b, Ppara, Ppard, Pparg, Tfam, Nrf2, Cox2, Cox4, Cox5a, Cox8b, Atp5a1, Cd36, Cpt1b, Crat, Dlat, Cs, Cyc1, Mdh, Sdh mRNA ATP levels Tfeb overexpressed muscle
Seko et al., 2016	PMID: 26718889	Crym	DFNA40, THBP	crystallin, mu	Global knock out	Deletion of exon 1 and 2 of Crym gene by replacement with Neo resistance cassette	Not specified	Starting at 10 m/min for 10 min (at an incline of 15º) after which speed was increased by 5 m/min every 2 min (up to 40 m/min.	Time to exhaustion			+35%*	6 -14 week	C57BL/6 x 129	Myh4, Ldha, Pfkm, Ucp3 mRNA Grip strength CSA of tibialis anterior		Muscle weight
Kanzleiter et al., 2014	PMID: 24216763	Pknox1	D17Wsu76e, Prep1 PREP1, PKNOX1C	Pbx/knotted 1 homeobox	Conditional knock out(skeletal muscle)	Exon 6 and 7 of the Pknox1 gene was floxed. Mice were crossed with MCK-Cre for muscle specific loss-of-function.	No specified	Mice ran on a 20º incline with spreed increasing every 2 min by 2 m/min.	Distance			+35%	14 weeks	C57BL/6	Ppargc1a, Sdha, Cyc1, Atp5k mRNA Ndufb8, Sdhb, Mtco1, Atp5a protein Citrate synthase activity Ndufa10 (trend, not significant)	p160 mRNA	Mitochondrial volume Response to glucose and insulin tolerance test Serca2, Tnni1, Nrf1, Nrf2, Erra, Errb, Errg, Ppara, Ppard, Pparg, Nr1h3 or Nr1h2 mRNA	Pknox1 mRNA was still present in mutant mice but less than 30% compared to control mice Pknox1 binds the promoter regions of Ogdh, Ndufs2, Isca1, Abcf2 and Macrod1
MacArthur et al., 2007	PMID: 17828264	Actn3	ACTN3D	actinin alpha 3	Global knock out	Exons 2-7 of Actn3 gene were replaced with an Neo cassette	Not specified	10 m/min at 15º and speed was increased 1 m/min every 2 min	Distance			+33%	7-9 week	BALB/c x 129	Actn2 protein SDH and NADH-TR intensity NADH-TR intensity in Mhc2b fibers Cox and mitochondrial porin protein Mitochondrial density Citrate synthase activity	Ldh activity
Jiang et al., 2010	PMID: 19861587	Ppp3ca	2900074D19Rik, CN, Caln, Calna, CnA CALN, CALNA, CALNA1, CCN1, CNA1, IECEE, IECEE1, PPP2B	Calcineurin; protein phosphatase 3, catalytic subunit, alpha isoform	Conditional overexpression (skeletal muscle)	Constitutively active form of calcineurin under the control of the MCK promoter/enhancer	10 m/min for 5 min at 0º on day 1. The second day for 10 min at 10 m/min. At day 3 speed started at 10 m/min which was gradually increased to 20 m/min. Mice ran the 3rd day for 20 min.	Starting at 10 m/min speed was increased to 24 m/min until mice were exhausted. (Mice were not allowed to run longer than 60 min)	Distance			+33%	Not specified	Not specified	Energy expenditure/body mass Basal glycogen content in EDL Basal triglyceride content in EDL Glycogen and triglyceride content in EDL after exercise bout Mitochondrial oxidative capacity Ppargc1a, Cd36 protein in EDL Dgat2 mRNA in EDL	Body weight EDL muscle weight Triglyceride content in soleus after exercise bout Fatp1 protein in EDL	Soleus weigth, liver, kidney fat pads weight Total energy expenditure RER Food intake VO2 Spontaneous locomotor activity Voluntary wheel running Basal glycogen content soleus, and after exericse bout Basal triglyceride content in soleus Liver glycogen and triglyceride content Ppargc1a protein in soleus Cd36, Fatp1, Mgat1 protein in soleus Mgat1 protein in EDL Dgat2 mRNA in soleus Dgat1 mRNA in so…	Mice were not allowed to run longer than 60 min. 4 of the 18 transgenic mice were removed after 60 min and 1 of 15 WT mice was removed.
Conover et al., 2016	PMID: 27086066	Pappa	8430414N03Rik, Igfbp-4ase, Pag1, Papp-A ASBABP2, DIPLA1, IGFBP-4ase, PAPA, PAPP-A1, PAPPA	pregnancy-associated plasma protein A; pappalysin 1	Global knock out	A neomycin cassette replaced most of exon 4 of the Pappa gene	5 min at 10 m/min at 2.86º (5%) incline for 3 days	Starting at 10 m/min for 5 min at 2.86º incline after which speed was increased every 2 min by 2 m/min until exhaustion	Distance (median)			+33% (median)	18 months		Trf, Hdhd3, Myl10, Cidec, Prkg2, Pdp2, Adipoq, Alad, Gng10, Myl4 mRNA (micorarray) Soleus fiber CSA Specific force soleus ATP production/mtDNA copy number	Eif4ebp1, Ch25h, Panx1, Hspa1l, Cacng1, Pvalb mRNA (micorarray) Fatigue index Citrate synthase activity in soleus mtDNA copy number in soleus		No significant differences in running performance in 4 and 11 month old mice
Mason et al., 2004	PMID: 15328538	Hif1a	AA959795, Hif-1-alpha, HIF1-alpha, Hif1alpha, Mop1, bHLHe78 HIF-1-alpha, HIF-1A, HIF-1alpha, HIF1, HIF1-ALPHA, MOP1, PASD8, bHLHe78	hypoxia inducible factor 1 subunit alpha	Conditional knock out (skeletal muscle) Mean Hif1a deletion frequency in GAS was 54.9%, so technically not a knock out, but still loss-of-function	Mice with floxed Hif1a gene were crossed with MCK-Cre.	Not acclimatized (untrained)	Uphill: 10 m/min at 5º incline, speed increased 2 m/min every 5 min.	Time to exhaustion (swim) Time to exhaustion (uphill)			+30%* +20%*	4 months	C57BL/6J	Glycogen content at rest Citrate synthase activity Betahydroxyacyl CoA dehydrogenase activity Creatine kinase in serum after 1 day recovery Muscle damage	Type Iia fibers in SOL PFK activity after exercise Pcr concentration after exercise Pcr/ATP ratio in muscle Serum lactate levels after 25 min run	Number of mitochondria Capillary density Hematocrit and blood hemoglobin levels Force Calcium release Intramuscular glucose levels	Transgenic mice ran 15% less far than WT mice in a downhill exercise test! Deletion of cardiac Hif1a was observed Glut4, Pfkm, Pgk, Ldha mRNA increases after exercise in WT more than in Hif1a transgenic mice
Esposito et al., 2008	PMID: 18034275	Adcy5	AW121902, Ac5 AC5, FDFM	adenylate cyclase 5	Conditional overexpression (heart)	Mice overexpressed canine Adcy5 driven by the α-MHC promoter	Untrained	Speed increased every 3 min by 2.5 m/min from 3.5 to 20 m/min. Mice underwent treadmill exercise until exhaustion on 2 consecutive days	Distance			+30%* (average of 2 runs)	8-9 monthss	C57BL/6	Cardiac contractility		Several measures for blood pressure Left ventrical heart dimensions
Fueger et al., 2005	PMID: 15878951	Hk2	AI642394, HkII HKII, HXK2	hexokinase 2	Conditional overexpression (skeletal muscle)	Human HKII cDNA driven by the rat MCK promoter	Untrained	#1 Starting at 10 m/min speed was increased every 3 min by 4 m/min until exhaustion #2 Mice ran at 20 m/min until exhaustion	Time to exhaustion	98±9 min	77±5 min	+30%*	4 months	C57BL/6J	Glucose uptake VO2 at rest		Heart rate Capillary density Left ventricular mass Fractional shortening VO2max RER at max exercise intensity
Iwasaki et al., 2012	PMID: 22297304	Tfe3	F830016E06Rik, Tcfe3, Tfe-3, bHLHe33 RCCP2, RCCX1, TFEA, bHLHe33	transcription factor to IGHM enhancer 3 (transcription factor E3)	Conditional overexpression (skeletal muscle)	TFE3 cDNA linked to a HA tag was downstream of a HSA promoter followed by a polyadenylation signal from the bGH gene.	10 min at 5 m/min for 3 days	Starting for 5 min at 10 m/min at 10º incline. Then every 4 min the speed was increased by 2 m/min until exhaustion	Time to exhaustion Distance			+16% + 27%	2-3 months	C57BL/6J	Hk2, Glut4, Gys1 mRNA Hk2, Gys1 protein Glycogen content in muscle Insulin sensitivity Hk2, Glut4, Gys1, Irs2, Insig1 mRNA increased more in Tg mice after 4 wk of training then in WT mice.		Pk, Pfk mRNA Glycogen content in liver Insulin, glycohemoglobin, cholesterol, free fatty acids, triglycerides and CPK in plasma p-Akt and p-Gsk Glucose tolerance test	A trend toward increased plasma glucose
Yue et al., 2016	PMID: 27880908	Pten	2310035O07Rik, A130070J02Rik, AI463227, B430203M17Rik, Mmac1, PTENbeta, Tep1 10q23del, BZS, CWS1, DEC, GLM2, MHAM, MMAC11, PTENbeta, TEP1, PTEN	phosphatase and tensin homolog	Inducible conditional knock out (myogenic progenitors)	Mice with floxed exon 5 of the Pten gene were crossed with MyoD-Cre mice	10% slope at a constant speed of 10 m/min for 5 min daily for 3 consecutive days before the test	Starting at 10 m/min for 5 min, speed was increased by 2 m/min every 2 min until exhaustion or a maximal speed of 46 m/min was achieved	Time to exhaustion Distance			+10%* +15-20%*	Not specified	C57BL/6 x FVB	Body weight at 10 wk Muscle mass (TA, EDL, Sol, Gas) Myofiber CSA in TA, EDL, Sol Fiber numbers in TA, EDL Myonuclei per fiber Pax7+, MyoG+ cells in new borns Pax7, MyoG, pAkt, Ccdn1 protein levels in 7 day old muscle	Number of satellite cells after injury	Morhology and weight after CTX injury
Laurent et al., 2013	PMC3721068	Sirt4	4930596O17Rik SIR2L4	sirtuin 4	Global knock out	Not specified	5 min exploration, 5 min at 6m/min, 5 min at 15 m/min for 3 days	6 m/min with an increase of 3 m/min every 3 min	Time to exhaustion Distance			+20% +20%	3-4 months	Not specified	Mcd activity	Malonyl Coa levels in white adipose tissue Lipid synthesis in white fat cells Fat mass	Fiber types Mitochondrial DNA Blood glucose and lactate after exercise	Mcd = malonyl CoA decarboxylase Sirt4 interacts with Mcd No interaction of Sirt4 with Acc Mcd is hyperacetylated in muscle and white adipose tissue of Sirt4 KO mice Increased palmitate oxidation in C2C12 with repressed Sirt4 Sirt4 deacetylates Mcd on lysine 471 residue in HEK293T cells Sirt4 KO mice do not gain weight on high fat diet

## Sheet: S3 GWAS associations
Table S3. Associations between SNPs identified in GWAS studies and physiological and pathological phenotypes.
Associations for ACTN3
SNP	Reported trait	p-value	OR	Beta	CI	Region	Location	Functional class	Reported gene(s)	Mapped gene(s)	Study
rs10896135-G	Bipolar disorder	2 x10-7	1.12		[NR]	11q13.2	11:66783531	intron_variant	RCE1, RBM4 B'>RBM4B, RBM4, RBM14, RAB1B, PELI3, PC, NPAS4, MRPL11, LRFN4, KLC2, DPP3 , CTSF, CNIH2, CD248, CCS , CCDC87, C11orf86, GAL3ST3, C11orf80, BRMS1, BBS1, B3GNT1, ACTN3, PACS1, SF3B2, ZDHHC24, YIF1A, TMEM151A, SYT12, SPTBN2, SLC29A2, RIN1	C11orf80 externalLink	Sklar P (PMID: 21926972), 2011
											externalLink
Associations for ADCY5
SNP	Reported trait	p-value	OR	Beta	CI	Region	Location	Functional class	Reported gene(s)	Mapped gene(s)	Study
rs900400-C	Birth weight	2 x10-35		0.09 s.d. decrease	[0.073-0.10]	3q25.31	3:157080986	upstream_gene_variant	LEKR1 , CCNL1	LEKR1- LINC00880	Freathy RM (PMID: 20372150), 2010
rs11719201-T	Birth weight	6 x10-27		0.0459 unit increase	[0.037-0.054]	3q21.1	3:123349897	intron_variant	ADCY5	ADCY5	Horikoshi M (PMID: 27680694), 2016
rs11708067-A	Fasting blood glucose	7 x10-22		0.027 mmol/L increase (replication)	[0.021-0.033]	3q21.1	3:123346931	intron_variant	ADCY5	ADCY5	Dupuis J (PMID: 20081858), 2010
rs11708067-G	Type 2 diabetes	5 x10-20		0.095 unit decrease	[0.075-0.115]	3q21.1	3:123346931	intron_variant	ADCY5	ADCY5	Zhao W (PMID: 28869590), 2017
rs9883204-C	Birth weight	6 x10-20		0.059 gram decrease	[0.047-0.071]	3q21.1	3:123377973	intron_variant	ADCY5	ADCY5	Horikoshi M (PMID: 23202124), 2012
Associations for ADCY8
SNP	Reported trait	p-value	OR	Beta	CI	Region	Location	Functional class	Reported gene(s)	Mapped gene(s)	Publication
rs17311976-C	Morning vs. evening chronotype	3 x10-8	1.13		[1.08-1.18]	8q24.22	8:130625091	intron_variant	ADCY8	LOC105375758- ADCY8	Lane JM (PMID: 26955885), 2016
rs10505574-A	Visceral adipose tissue	3 x10-7(men)		0.09 unit increase	[NR]	8q24.22	8:131459855	intergenic_variant	ADCY8	LOC105375760- LOC105375763	Sung YJ (PMID: 26480920), 2015
rs10956445-C	Response to methotrexate in juvenile idiopathic arthritis	5 x10-7(AJC)		2.73 unit decrease	[1.67-3.79]	8q24.21	8:128775730	intron_variant	ADCY8 , PVT1	LINC00824- LINC00977	Cobb J (PMID: 24709693), 2014
rs263232-?	Post-traumatic stress disorder	6 x10-7		1.43 unit increase	[0.88-1.98]	8q24.22	8:130795923	intron_variant	ADCY8	ADCY8	Wolf EJ (PMID: 24677629), 2014
rs73348588-T	Breast cancer	8 x10-7(EA)		0.1212 unit increase	[0.073-0.169]	8q24.22	8:130991174	intron_variant	NR	ADCY8	Michailidou K (PMID: 29059683), 2017
Associations for ADRB2
SNP	Reported trait	p-value	OR	Beta	CI	Region	Location	Functional class	Reported gene(s)	Mapped gene(s)	Publication
rs56330463-C	Eosinophil percentage of granulocytes	1 x10-44		0.05123445 unit increase	[0.044-0.058]	5q32	5:148820448	upstream_gene_variant	intergenic	HTR4 - ADRB2	Astle WJ (PMID: 27863252), 2016
rs56330463-C	Neutrophil percentage of granulocytes	2 x10-41		0.04930519 unit decrease	[0.042-0.056]	5q32	5:148820448	upstream_gene_variant	intergenic	HTR4 - ADRB2	Astle WJ (PMID: 27863252), 2016
rs56330463-C	Eosinophil percentage of white cells	5 x10-40		0.04820344 unit increase	[0.041-0.055]	5q32	5:148820448	upstream_gene_variant	intergenic	HTR4 - ADRB2	Astle WJ (PMID: 27863252), 2016
rs56330463-C	Neutrophil percentage of white cells	3 x10-27		0.03942365 unit decrease	[0.032-0.047]	5q32	5:148820448	upstream_gene_variant	intergenic	HTR4 - ADRB2	Astle WJ (PMID: 27863252), 2016
rs56330463-C	Eosinophil counts	7 x10-27		0.03915381 unit increase	[0.032-0.046]	5q32	5:148820448	upstream_gene_variant	intergenic	HTR4 - ADRB2	Astle WJ (PMID: 27863252), 2016
Associations for BDKRB2
SNP	Reported trait	p-value	OR	Beta	CI	Region	Location	Functional class	Reported gene(s)	Mapped gene(s)	Publication
rs11160318-G	Mumps	5 x10-12	1.1		[1.08-1.11]	14q32.2	14:96193582	intergenic_variant	C14orf132 , BDKRB2	C14orf132 - BDKRB2	Tian C (PMID: 28928442), 2017
rs4384548-A	Subcutaneous adipose tissue	5 x10-8(women)		232.19 unit increase	[NR]	14q32.2	14:96178806	regulatory_region_variant	BDKRB2	C14orf132- BDKRB2	Sung YJ (PMID: 26480920), 2015
rs2069590-?	Gout	1 x10-7				14q32.2	14:96242445	3_prime_UTR_variant	BDKRB2	BDKRB2	Lai HM (PMID: 22179738), 2011
rs7158214-?	Coronary artery calcified atherosclerotic plaque (90 or 130 HU threshold) in type 2 diabetes	4 x10-6		0.133 unit increase	[0.06-0.206]	14q32.2	14:96176310	intergenic_variant	intergenic	C14orf132- BDKRB2	Divers J (PMID: 29221444), 2017
rs76881547-T	Cerebrospinal fluid AB1-42 levels	5 x10-6		0.033 unit decrease	[0.019-0.047]	14q32.2	14:96166655	intergenic_variant	C14orf132 externalLink, BDKRB2 externalLink	C14orf132- BDKRB2	Deming Y (PMID: 28247064), 2017
Associations for CD47
SNP	Reported trait	p-value	OR	Beta	CI	Region	Location	Functional class	Reported gene(s)	Mapped gene(s)	Publication
rs7640424-C	Body mass index	2 x10-6		0.015 kg/m2 increase	[0.0089-0.0219]	3q13.12	3:108101216	regulatory_region_variant	CD47	LOC105374031	Locke AE (PMID: 25673413), 2015
rs7640424-C	Body mass index	5 x10-6(EA)		0.015 kg/m2 increase	[0.0086-0.0216]	3q13.12	3:108101216	regulatory_region_variant	CD47	LOC105374031	Locke AE (PMID: 25673413), 2015
Associations for CRYM
SNP	Reported trait	p-value	OR	Beta	CI	Region	Location	Functional class	Reported gene(s)	Mapped gene(s)	Publication
rs144039930-C	Pelvic organ prolapse	4 x10-7(Hispanic)	6.66667		[3.23-14.29]	16p12.2	16:21240939	intron_variant	ANKS4B, ZP2, CRYM	ANKS4B	Giri A (PMID: 26545240), 2015
Associations for HIF1A
SNP	Reported trait	p-value	OR	Beta	CI	Region	Location	Functional class	Reported gene(s)	Mapped gene(s)	Publication
rs8005745-?	Select biomarker traits	4 x10-6(CD40L)				14q23.2	14:61718577	intron_variant	intergenic	LOC105370526 , HIF1A	Benjamin EJ (PMID: 17903293), 2007
Associations for HK2
SNP	Reported trait	p-value	OR	Beta	CI	Region	Location	Functional class	Reported gene(s)	Mapped gene(s)	Publication
rs681900-?	Femoral neck bone geometry	3 x10-6 (ALM-BR)				2p12	2:74847840	intron_variant	HK2	HK2	Sun L (PMID: 22087292), 2011
Associations for IL15
SNP	Reported trait	p-value	OR	Beta	CI	Region	Location	Functional class	Reported gene(s)	Mapped gene(s)	Publication
rs17007695-C	Response to treatment for acute lymphoblastic leukemia	9 x10-7	2.67		[1.53-4.68]	4q31.21	4:141788570 externalLink	intergenic_variant	IL15	IL15	Yang JJ (PMID: 19176441), 2009
chr4:142518082-?	Insomnia	9 x10-7	2.88				?:?		IL15	No mapped genes	Stein MB (PMID: 29520036), 2018
Associations for MEF2C
SNP	Reported trait	p-value	OR	Beta	CI	Region	Location	Functional class	Reported gene(s)	Mapped gene(s)	Publication
rs114694170-C	Platelet count	9 x10-96		0.1631569 unit increase	[0.15-0.18]	5q14.3	5:88884379	non_coding_transcript_exon_variant	MEF2C, MEF2C-AS1	MEF2C , MEF2C-AS1, MEF2C-AS1	Astle WJ (PMID: 27863252), 2016
rs114694170-C	Mean platelet volume	9 x10-75		0.1424178 unit decrease	[0.13-0.16]	5q14.3	5:88884379	non_coding_transcript_exon_variant	MEF2C, MEF2C-AS1	MEF2C , MEF2C-AS1, MEF2C-AS1	Astle WJ (PMID: 27863252), 2016
rs1366594-A	Bone mineral density	4 x10-61(FNBMD)		0.08 unit increase	[NR]	5q14.3	5:89080244	intron_variant	MEF2C	MEF2C-AS1	Estrada K (PMID: 22504420), 2012
rs114694170-C	Platelet distribution width	5 x10-56		0.1220054 unit decrease	[0.11-0.14]	5q14.3	5:88884379	non_coding_transcript_exon_variant	MEF2C, MEF2C-AS1	MEF2C, MEF2C-AS1, MEF2C-AS1	Astle WJ (PMID: 27863252), 2016
rs114694170-C	Plateletcrit	3 x10-45		0.1110991 unit increase	[0.096-0.127]	5q14.3	5:88884379	non_coding_transcript_exon_variant	MEF2C , MEF2C-AS1	MEF2C, MEF2C-AS1, MEF2C-AS1	Astle WJ (PMID: 27863252), 2016
Associations for NR4A3
SNP	Reported trait	p-value	OR	Beta	CI	Region	Location	Functional class	Reported gene(s)	Mapped gene(s)	Publication
rs191205566-T	Lung cancer	1 x10-7	1.40174		[1.237134667-1.588257488]	9q31.1	9:99824951	intron_variant	NR4A3	NR4A3	McKay JD (PMID: 28604730), 2017
Associations for PAPPA
SNP	Reported trait	p-value	OR	Beta	CI	Region	Location	Functional class	Reported gene(s)	Mapped gene(s)	Publication
rs751543-T	Height	7 x10-10		0.026 unit increase	[NR]	9q33.1	9:116360063	intron_variant	PAPPA	PAPPA	Lango Allen H (PMID: 20881960), 2010
rs11126630-T	Childhood and early adolescence aggressive behavior	5 x10-8		0.03 unit decrease	[0.010-0.050]	2p12	2:77715718	intergenic_variant	SNAR-H , LRRTM4	TRP-AGG5-1 - LOC101927967	Pappa I (PMID: 26087016), 2015
rs56159542-T	Attention deficit hyperactivity disorder symptom score	1 x10-7				19p13.11	19:19572162	intron_variant	PBX4	PBX4	Middeldorp CM (PMID: 27663945), 2016
rs1003858-?	3-hydroxypropylmercapturic acid levels in smokers	2 x10-7 (AA)		1.5177 unit decrease	[NR]	9q33.1	9:116202676	intron_variant	NR	PAPPA	Park SL (PMID: 26053186), 2015
rs17303101-A	Migraine	4 x10-7	1.07		[1.04-1.10]	9q33.1	9:116419515	intergenic_variant	intergenic	PAPPA - ASTN2-AS1	Anttila V (PMID: 23793025), 2013
Associations for PCK1
SNP	Reported trait	p-value	OR	Beta	CI	Region	Location	Functional class	Reported gene(s)	Mapped gene(s)	Publication
rs6064559-A	Hemoglobin concentration	7 x10-10		0.02224952 unit increase	[0.015-0.029]	20q13.31	20:57544460	intergenic_variant	intergenic	CTCFL - PCK1	Astle WJ (PMID: 27863252), 2016
rs12481680-?	Response to fenofibrate (adiponectin levels)	2 x10-7(Baseline)		0.22 ng/dL increase	[0.14-0.30]	20q13.32	20:57853649	intergenic_variant	ZBP1, PMEPA1, PCK1	LOC105372692 - MIR4532	Aslibekyan S (PMID: 23149075), 2012
rs2070755-C	Emphysema imaging phenotypes	5 x10-7(%LAA-950, All)		0.11 unit increase	[0.018-0.202]	20q13.31	20:57562984	non_coding_transcript_exon_variant	PCK1	PCK1	Cho MH (PMID: 26030696), 2015
rs2070755-C	Emphysema imaging phenotypes	9 x10-7(Perc15, All)		2.5 unit decrease	[0.34-4.66]	20q13.31	20:57562984	non_coding_transcript_exon_variant	PCK1	PCK1	Cho MH (PMID: 26030696), 2015
rs328506-C	Type 2 diabetes	2 x10-6(South Asians)	1.11		[1.06-1.15]	20q13.31	20:57454548	intergenic_variant	CTCFL , RBM38 , HMG1L1, PCK1	RBM38 - LOC105372688	Saxena R (PMID: 23300278), 2013
Associations for PKNOX1
SNP	Reported trait	p-value	OR	Beta	CI	Region	Location	Functional class	Reported gene(s)	Mapped gene(s)	Publication
rs6586282-T	Blood and toenail selenium levels	4 x10-9				21q22.3	21:43058387	intron_variant	CBS , PKNOX1 , U2AF1 , STAG3OS	CBS	Cornelis MC (PMID: 25343990), 2014
rs234709-T	Blood and toenail selenium levels	5 x10-9				21q22.3	21:43066854	intron_variant	PKNOX1 externalLink, U2AF1 externalLink, CBS externalLink	CBS	Cornelis MC (PMID: 25343990), 2014
rs1789953-T	Blood and toenail selenium levels	3 x10-8				21q22.3	21:43062826	intron_variant	PKNOX1 externalLink, U2AF1 externalLink, CBS externalLink, WDR4 externalLink	CBS	Cornelis MC (PMID: 25343990), 2014
rs234720-?	Cognitive performance	2 x10-7(Digit Span Forward)				21q22.3	21:43025182	intron_variant	PKNOX1 externalLink	PKNOX1	Cirulli ET (PMID: 20125193), 2010
rs2839627-T	Information processing speed	6 x10-6(speed factor)		0.27 unit increase	[0.15-0.39]	21q22.3	21:43028608	splice_region_variant	PKNOX1 externalLink	PKNOX1	Luciano M (PMID: 21130836), 2010
Associations for PPARD
SNP	Reported trait	p-value	OR	Beta	CI	Region	Location	Functional class	Reported gene(s)	Mapped gene(s)	Publication
rs9658111-C	Lymphocyte counts	8 x10-14		0.06281261 unit decrease	[0.046-0.079]	6p21.31	6:35396757	intron_variant	PPARD	PPARD	Astle WJ (PMID: 27863252), 2016
rs6457821-A	Height	2 x10-12		0.104 unit decrease	[NR]	6p21.31	6:35435028	intergenic_variant	PPARD/FANCE	PPARD - MKRN6P	Lango Allen H (PMID: 20881960), 2010
rs9470004-T	Height	1 x10-11		0.081 unit decrease	[0.057-0.105]	6p21.31	6:35374073	intron_variant	PPARD	PPARD	N'Diaye A (PMID: 21998595), 2011
rs4713858-G	Height	4 x10-8		6.8 % s.d. increase	[4.45-9.15]	6p21.31	6:35435008	intergenic_variant	ANKS1A , TCP11 , ZNF76, DEF6, SCUBE3	PPARD - MKRN6P	Gudbjartsson DF (PMID: 18391951), 2008
rs3798343-?	Gout	1 x10-7				6p21.31	6:35389916	intron_variant	PPARD	PPARD	Lai HM (PMID: 22179738), 2011
Associations for PPARGC1A
SNP	Reported trait	p-value	OR	Beta	CI	Region	Location	Functional class	Reported gene(s)	Mapped gene(s)	Publication
rs12501032-G	Resting heart rate	2 x10-15		0.2878 unit increase	[0.22-0.36]	4p15.2	4:23949395	intergenic_variant	PPARGC1A	PPARGC1A	Eppinga RN (PMID: 27798624), 2016
rs7698250-T	Pulmonary emphysema	2 x10-10(Chinese)		0.463 unit increase	[0.32-0.61]	4p15.2	4:24514008	downstream_gene_variant	DHX15	PPARGC1A - MIR573	Manichaikul A (PMID: 24383474), 2014
rs17590046-T	Essential tremor	1 x10-9	1.26582			4p15.2	4:24360918	intergenic_variant	PPARGC1A	PPARGC1A	Müller SH (PMID: 27797806), 2016
rs41359445-A	Cognitive decline rate in late mild cognitive impairment	7 x10-8		0.6109 unit decrease	[0.39-0.83]	4p15.2	4:23792721	3_prime_UTR_variant	PPARGC1A	PPARGC1A	Li QS (PMID: 26252872), 2015
rs188794202-C	Cognitive decline rate in late mild cognitive impairment	1 x10-7(EA)		0.5678 unit decrease	[0.36-0.78]	4p15.2	4:23848945	intron_variant	PPARGC1A	PPARGC1A	Li QS (PMID: 26252872), 2015
Associations for PPARGC1B
SNP	Reported trait	p-value	OR	Beta	CI	Region	Location	Functional class	Reported gene(s)	Mapped gene(s)	Publication
rs251464-?	Vitiligo	8 x10-8	1.155		NR	5q32	5:149816671	intron_variant	PPARGC1B	PPARGC1B	Jin Y (PMID: 27723757), 2016
rs9285640-G	Response to fenofibrate	3 x10-7(HDL diameter)		29.95 unit decrease	[18.62-41.28]	5q32	5:149762504	intron_variant	PPARC1B	PPARGC1B	Frazier-Wood AC (PMID: 22890011), 2012
rs251468-C	Age spots	6 x10-12	1.2987		[1.2-1.39]	5q32	5:149814922 externalLink	intron_variant	PPARGC1B	PPARGC1B	Endo C (PMID: 29895819), 2018	GCST006096
rs251464-C	Low tan response	2 x10-9		0.06 unit decrease	[0.011-0.109]	5q32	5:149816671 externalLink	intron_variant	PPARGC1B	PPARGC1B	Visconti A (PMID: 29739929), 2018	GCST005897
rs251468-C	Freckles	1 x10-21	1.44928		[1.33-1.56]	5q32	5:149814922 externalLink	intron_variant	PPARGC1B	PPARGC1B	Endo C (PMID: 29895819), 2018	GCST006091
Associations for PPP3CA
SNP	Reported trait	p-value	OR	Beta	CI	Region	Location	Functional class	Reported gene(s)	Mapped gene(s)	Publication
rs1031034-C	Vitiligo	3 x10-8	1.16455		[1.1-1.23]	4q24	4:101302229	intron_variant	PPP3CA	PPP3CA	Jin Y (PMID: 27723757), 2016
rs1405687-?	Response to antipsychotic treatment	5 x10-8(ziprasidone-hip circumference)				4q24	4:101010669	intergenic_variant	intergenic	LOC107986233 - PPP3CA	Adkins DE (PMID: 20195266), 2010
rs17031508-?	Blood pressure	8 x10-8				4q24	4:101639133	intron_variant	PPP3CA externalLink, BANK1 externalLink	FLJ20021 - LOC105377346	Zhang D (PMID: 22763476), 2012
rs12067906-?	Blood pressure	9 x10-7				1q31.2	1:192462868	intron_variant	PPP3CA externalLink, RGS21 externalLink	RGS21 - LOC105371664	Zhang D (PMID: 22763476), 2012
rs2659546-?	Corneal structure	4 x10-6	1.63			4q24	4:101116562	intron_variant	PPP3CA externalLink	PPP3CA	Li X (PMID: 21979947), 2011
Associations for PTEN
SNP	Reported trait	p-value	OR	Beta	CI	Region	Location	Functional class	Reported gene(s)	Mapped gene(s)	Publication
rs3831732-CA	Eosinophil counts	2 x10-15		0.02921068 unit increase	[0.022-0.036]	10q23.31	10:87895486	intron_variant	PTEN	PTEN	Astle WJ (PMID: 27863252), 2016
rs2673803-T	Eosinophil percentage of white cells	2 x10-14		0.02850167 unit decrease	[0.021-0.036]	10q23.31	10:87939452	intron_variant	PTEN	PTEN	Astle WJ (PMID: 27863252), 2016
rs3831732-CA	Sum eosinophil basophil counts	1 x10-13		0.02735438 unit increase	[0.02-0.035]	10q23.31	10:87895486	intron_variant	PTEN	PTEN	Astle WJ (PMID: 27863252), 2016
rs2673803-T	Eosinophil percentage of granulocytes	7 x10-12		0.02569703 unit decrease	[0.018-0.033]	10q23.31	10:87939452	intron_variant	PTEN	PTEN	Astle WJ (PMID: 27863252), 2016
rs2673803-T	Neutrophil percentage of granulocytes	5 x10-9		0.021904 unit increase	[0.015-0.029]	10q23.31	10:87939452	intron_variant	PTEN	PTEN	Astle WJ (PMID: 27863252), 2016
Associations for SCD (SCD1)
SNP	Reported trait	p-value	OR	Beta	CI	Region	Location	Functional class	Reported gene(s)	Mapped gene(s)	Publication
rs603424-A	Blood metabolite ratios	1 x10-115 (myristate (14:0)/myristoleate (14:1n5))		0.054 unit increase	[0.05-0.058]	10q24.31	10:100315722	intron_variant	SCD	PKD2L1	Shin SY (PMID: 24816252), 2014
rs603424-A	Metabolic traits	3 x10-57 (SM-6 + 94 other traits)		0.124 unit increase	[NR]	10q24.31	10:100315722k	intron_variant	SCD	PKD2L1	Suhre K (PMID: 21886157), 2011
rs603424-A	Blood metabolite levels	6 x10-21 (stearate (18:0))		0.023 unit increase	[0.019-0.027]	10q24.31	10:100315722	intron_variant	SCD	PKD2L1	Shin SY (PMID: 24816252), 2014
rs603424-A	Glycerophospholipid levels	9 x10-19(lysoPhosphatidylcholine acyl C16:1)		0.066 unit decrease	[0.051-0.081]	10q24.31	10:100315722	intron_variant	PKD2L1, SCD	PKD2L1	Draisma HHM (PMID: 26068415), 2015
rs603424-A	Vaccenic acid (18:1n-7) levels	6 x10-17 (EA)		0.035 unit decrease	[0.027-0.043]	10q24.31	10:100315722	intron_variant	PKD2L1, SCD	PKD2L1	Hu Y (PMID: 28298293), 2017
Associations for CHT (SLC5A7)
SNP	Reported trait	p-value	OR	Beta	CI	Region	Location	Functional class	Reported gene(s)	Mapped gene(s)	Publication
rs13322435-A	Birth weight	1 x10-42		0.0524 unit increase	[0.045-0.06]	3q25.31	3:157077679	upstream_gene_variant	CCNL1 , LEKR1	LEKR1 - LINC00880	Horikoshi M (PMID: 27680694), 2016
rs1351394-T	Birth weight	2 x10-33		0.043 unit increase	[0.036-0.05]	12q14.3	12:65958046	3_prime_UTR_variant	HMGA2	HMGA2	Horikoshi M (PMID: 27680694), 2016
rs1374204-T	Birth weight	2 x10-29		0.0459 unit increase	[0.038-0.054]	2p21	2:46257066	non_coding_transcript_exon_variant	EPAS1	LOC101926974, RPL36AP14	Horikoshi M (PMID: 27680694), 2016
rs35261542-C	Birth weight	1 x10-28		0.0444 unit increase	[0.037-0.052]	6p22.3	6:20675561	intron_variant	CDKAL1	CDKAL1	Horikoshi M (PMID: 27680694), 2016
rs11719201-T	Birth weight	6 x10-27		0.0459 unit increase	[0.037-0.054]	3q21.1	3:123349897	intron_variant	ADCY5	ADCY5	Horikoshi M (PMID: 27680694), 2016
Associations for TFEB
SNP	Reported trait	p-value	OR	Beta	CI	Region	Location	Functional class	Reported gene(s)	Mapped gene(s)	Publication
rs4711689-A	Colorectal cancer	4 x10-8	1.11		[1.07-1.15]	6p21.1	6:41725074	intron_variant	TFEB	TFEB	Zeng C (PMID: 26965516), 2016
rs2842643-?	Attention deficit hyperactivity disorder	3 x10-6				6p21.1	6:41682998	downstream_gene_variant	TFEB	NPM1P51 - TFEB externalLink	Lesch KP (PMID: 18839057), 2008
rs148003968-A	Late-onset Alzheimer's disease	5 x10-6(liability model)		0.81 unit increase	[0.46-1.16]	6p21.1	6:41696609	intron_variant	TFEB	TFEB	Mez J (PMID: 27770636), 2016
rs9349200-A	Left ventricle wall thickness	7 x10-6		0.0128 unit decrease	[0.0073-0.0183]	6p21.1	6:41716652	intron_variant	NR	TFEB	Wild PS (PMID: 28394258), 2017
Associations for THRA
SNP	Reported trait	p-value	OR	Beta	CI	Region	Location	Functional class	Reported gene(s)	Mapped gene(s)	Publication
rs4794822-T	White blood cell count	9 x10-35(WBC)		0.0218 unit increase	[0.018-0.025]	17q21.1	17:40000459	downstream_gene_variant	CSF3 , GSDMB , PSMD3 , GSDM1, MED24 , GSDMA , SNORD124 , THRA , NR1D1 , ORMDL3	PSMD3 - CSF3	Nalls MA (PMID: 21738480), 2011
rs8078723-T	White blood cell count	2 x10-31(Neutrophils)		0.0407 unit decrease	[0.034-0.048]	17q21.1	17:40010626	upstream_gene_variant	CSF3, GSDMB, PSMD3, MED24, GSDMA, SNORD124, THRA, NR1D1, ORMDL3	PSMD3 - CSF3	Nalls MA (PMID: 21738480), 2011
rs200282774-GC	Interleukin-8 levels	4 x10-6		0.1517 SD units decrease	[0.087-0.216]	17q21.1	17:40082758	intron_variant	NR	THRA	Ahola-Olli AV (PMID: 27989323), 2016
Associations for TNFSF12
SNP	Reported trait	p-value	OR	Beta	CI	Region	Location	Functional class	Reported gene(s)	Mapped gene(s)	Publication
rs11658305-?	Myopia	8 x10-15	1.062		[1.046-1.078]	17p13.1	17:7526004	intergenic_variant	POLR2A,TNFSF12 , TNFSF13	POLR2A - TNFSF12-TNFSF13	Pickrell JK (PMID: 27182965), 2016
rs3803800-A	Non-albumin protein levels	7 x10-15(NAP)		0.104 unit increase	[0.079-0.129]	17p13.1	17:7559652	missense_variant	TNFSF13	TNFSF13, TNFSF12-TNFSF13, TNFSF12-TNFSF13	Osman W (PMID: 22558069), 2012
rs80067372-?	Chin dimples	1 x10-11	1.115		[1.080-1.150]	17p13.1	17:7549435	non_coding_transcript_exon_variant	TNFSF12, TNFSF13	TNFSF12, TNFSF12-TNFSF13, TNFSF12-TNFSF13	Pickrell JK (PMID: 27182965), 2016
rs3803800-A	IgA nephropathy	9 x10-11	1.21		[1.14-1.28]	17p13.1	17:7559652	missense_variant	TNFSF13	TNFSF13, TNFSF12-TNFSF13, TNFSF12-TNFSF13	Yu XQ (PMID: 22197929), 2011
rs11552708-G	IgM levels	4 x10-9				17p13.1	17:7559238	missense_variant	TNFSF13	TNFSF13, TNFSF12-TNFSF13, TNFSF12-TNFSF13	Yang M (PMID: 23118916), 2012
Associations for TRIB3
SNP	Reported trait	p-value	OR	Beta	CI	Region	Location	Functional class	Reported gene(s)	Mapped gene(s)	Publication
rs6051520-T	Information processing speed	2 x10-7(speed factor)		0.18 unit increase	[0.12-0.24]	20p13	20:371300	intron_variant	TRIB3	NRSN2 , TRIB3	Luciano M (PMID: 21130836), 2010
rs9941733-G	Platelet-derived growth factor BB levels	3 x10-7		0.1161 SD units decrease	[0.071-0.161]	20p13	20:393417	intron_variant	NR	TRIB3	Ahola-Olli AV (PMID: 27989323), 2016
rs9941733-G	Interleukin-4 levels	7 x10-7		0.114 SD units decrease	[0.069-0.159]	20p13	20:393417	intron_variant	NR	TRIB3	Ahola-Olli AV (PMID: 27989323), 2016
rs62191444-G	Interleukin-17 levels	4 x10-6		0.1136 SD units increase	[0.065-0.162]	20p13	20:393023	intron_variant	NR	TRIB3	Ahola-Olli AV (PMID: 27989323), 2016

## Sheet: S4 Human genetic variation
Endurance gene	Full gene name	Number of synonymous DNA variants	Number of missense DNA variants	Number of loss-of-function DNA variants	Number of copy number DNA variants	Number of homozygous loss-of-function alelles	Likelihood of loss-of-function intolerance
Actn3	Actinin alpha 3	no info	no info	no info	no info	1	no info
Adcy5	Adenylate cyclase 5	242	296	5	3	0	0.99
Adcy8	Adenylate cyclase 8	180	363	12	10	0	0
Adrb2	Adrenoceptor beta 2	65	112	1	0	0	0.69
Bdkrb2	Bradykinin receptor B2	74	142	2	no info	0	0.27
Cd47	CD47	47	65	1	1	0	0.73
Crym	Crystallin mu	38	80	4	10	1	0.03
Hif1a	Hypoxia inducible factor 1 alpha	109	198	4	4	0	0.98
Hk2	Hexokinase 2	158	285	9	21	0	0.02
Il15	Interleukin 15	14	58	0	3	0	0.92
Mef2c	Myocyte enhancer factor 2C	50	48	7	13	0	0
Myoz1	Myozenin 1	46	116	5	4	0	0.23
Nr4a3	Nuclear receptor subfamily 4 group A member 3	no info	no info	no info	no info	0	no info
Pappa	Pappalysin 1	243	441	8	8	0	0.97
Pck1	Phosphoenolpyruvate carboxykinase 1 (Pepck)	132	264	13	1	0	0
Pknox1	PBX/knotted 1 homeobox 1	86	128	1	3	0	0.99
Ppard	Peroxisome proliferator activated receptor delta	73	108	0	0	0	0.97
Ppargc1a	PPARG coactivator 1 alpha (mutations or two isoforms increase endurance performance)	101	254	1	27	0	1
Ppargc1b	PPARG coactivator 1 beta	189	390	6	2	0	0.93
Ppp3ca	Protein phosphatase 3	71	63	1	5	0	1
Pten	Phosphatase and tensin homolog	40	34	1	0	0	0.98
Scd1	Stearoyl-CoA desaturase	no info	no info	no info	no info	no info	no info
Sirt4	Sirtuin 4	51	116	9	4	0	0
Slc5a7	Solute carrier family 5 member 7	80	114	5	no info	0	0.1
Tfe3	Transcription factor binding to IGHM enhancer 3	56	88	0	no info	1	0.97
Tfeb	Transcription factor EB	71	125	1	2	0	0.97
Thbs1	Thrombospondin 1	184	336	4	4	0	1
Thra	Thyroid hormone receptor alpha	76	90	5	2	1	0.17
Tnfsf12	TNF superfamily member 12	48	82	0	3	0	1
Trib3	Tribbles pseudokinase 3	72	173	14	116	0	0
Trpv1	Transient receptor potential cation channel subfamily V member 1	185	313	21	18	0	0
Mean		99.3214	174.357	5	10.56
Maximum value		243	441	21	116

## Sheet: S5 Tissue-specific expression
Table S4. Expression of endurance-increasing genes in key endurance-related organs. Genes are ordered for their expression in skeletal muscle.
Endurance gene	Skeletal muscle	Lung	Heart (left ventricle)	Artery (aorta)	Whole blood	Brain (cortex)	Liver	Full gene name
Myoz1	1875	0	0	0	0	0	0	Myozenin 1
Actn3	123	0	0	0	0	0	0	Actinin alpha 3
Mef2c	45	15	6	38	3	53	0	Myocyte enhancer factor 2C
Tnfsf12	34	86	21	173	29	53	12	TNF superfamily member 12
Thra	29	34	18	55	5	97	0	Thyroid hormone receptor alpha
Tfeb	25	15	9	14	39	6	0	Transcription factor EB
Tfe3	23	95	15	98	110	55	21	Transcription factor binding to IGHM enhancer 3
Hk2	21	22	4	12	37	0	0	Hexokinase 2
Ppp3ca	17	24	0	18	13	92	0	Protein phosphatase 3
Nr4a3	15	13	3	9	0	0	0	Nuclear receptor subfamily 4 group A member 3
Ppard	15	43	8	34	13	37	13	Peroxisome proliferator activated receptor delta
Ppargc1a	12	3	10	0	0	5	9	PPARG coactivator 1 alpha (mutations or two isoforms increase endurance performance)
Pten	10	34	9	37	46	12	12	Phosphatase and tensin homolog
Adrb2	6	29	4	7	7	0	6	Adrenoceptor beta 2
Cd47	5	62	7	41	15	27	6	CD47
Pknox1	5	10	2	8	6	15	3	PBX/knotted 1 homeobox 1
Sirt4	4	2	3	2	0	3	3	Sirtuin 4
Trpv1	4	6	4	5	1	7	14	Transient receptor potential cation channel subfamily V member 1
Ppargc1b	3	5	4	0	0	2	1	PPARG coactivator 1 beta
Il15	1	5	1	5	1	0	1	Interleukin 15
Adcy5	0	7	40	70	0	27	0	Adenylate cyclase 5
Adcy8	0	0	0	0	0	6	0	Adenylate cyclase 8
Bdkrb2	0	2	0	1	0	0	0	Bradykinin receptor B2
Crym	0	0	32	0	0	71	0	Crystallin mu
Hif1a	0	132	17	78	71	20	15	Hypoxia inducible factor 1 alpha
Pappa	0	2	0	4	0	0	0	Pappalysin 1
Pck1	0	0	0	0	0	0	838	Phosphoenolpyruvate carboxykinase 1 (Pepck)
Scd1	0	80	0	0	0	205	0	Stearoyl-CoA desaturase
Slc5a7	0	0	0	0	0	0	0	Solute carrier family 5 member 7
Thbs1	0	446	0	109	22	0	0	Thrombospondin 1
Trib3	0	17	1	5	0	0	35	Tribbles pseudokinase 3
A value of "0" means that Gtex did not shown an expression value for this tissue.
All values are given as transcripts per million (TPM)

## Sheet: S6 Human exercise expression
Table S5. Gene expression changes before and after endurance and resistance (strength) exercise in human vastus lateralis muscle
Row#	Unique name
227	ACTN3
		Fold change from Pre-value
Control	Pre	1	1	1	1	1	1
Control	2.5h	1.0072	1.1531	1.2413	1.12737	0.673549	0.699133
Control	5h	1.00069	0.924158	0.925043	1.00944	0.719663	0.705336
Endurance	Pre	1	1	1	1	1	1
Endurance	2.5h	0.661442	0.738	0.307434	0.63243	0.890215	0.976382
Endurance	5h	0.636527	1.29175	0.397683	0.767747	1.01831	0.983482
Strength	Pre	1	1	1	1	1	1
Strength	2.5h	0.51305	0.104539	0.839641	1.57975	1.05007	0.621219
Strength	5h	0.614643	0.996626	0.767026	1.45327	1.14403	0.441838
Row#	Unique name
330	ADCY5
		Fold change from Pre-value
Control	Pre	1	1	1	1	1	1
Control	2.5h	0.705718	0.964325	1.10768	0.847241	1.45743	1.19254
Control	5h	0.943212	0.845983	1.09369	0.905427	1.42134	1.13982
Endurance	Pre	1	1	1	1	1	1
Endurance	2.5h	0.90328	0.930196	0.84228	1.15274	1.18816	0.744984
Endurance	5h	0.892824	0.875961	0.902494	1.02024	0.690389	0.826761
Strength	Pre	1	1	1	1	1	1
Strength	2.5h	0.780606	0.818819	0.886868	1.12064	1.0703	0.696746
Strength	5h	0.806452	0.932529	0.927146	1.21843	0.955096	0.888085
Row#	Unique name
333	ADCY8
		Fold change from Pre-value
Control	Pre	1	1	1	1	1	1
Control	2.5h	1.1719	1.07744	0.980966	0.812589	1.08315	1.09628
Control	5h	0.911035	0.855649	1.0819	0.85897	1.01417	1.43686
Endurance	Pre	1	1	1	1	1	1
Endurance	2.5h	0.859105	0.939103	1.26823	0.988902	0.721194	1.00077
Endurance	5h	1.15229	0.746198	1.08796	0.784535	0.919691	1.00955
Strength	Pre	1	1	1	1	1	1
Strength	2.5h	0.940273	1.35172	1.1368	0.968609	1.17443	1.14687
Strength	5h	1.22217	1.0074	1.14859	1.09474	1.13308	1.28576
Row#	Unique name
375	ADRB2
		Fold change from Pre-value
Control	Pre	1	1	1	1	1	1
Control	2.5h	0.910848	1.16668	0.86267	0.966255	1.13969	1.85752
Control	5h	0.884462	0.857715	1.40652	1.10541	1.34131	0.866013
Endurance	Pre	1	1	1	1	1	1
Endurance	2.5h	0.973256	0.887021	1.38424	0.882854	1.05087	0.864676
Endurance	5h	0.930603	0.757499	1.64472	0.968028	0.897001	0.890885
Strength	Pre	1	1	1	1	1	1
Strength	2.5h	1.14592	0.997601	0.959215	0.973334	0.918521	1.34081
Strength	5h	0.826797	0.929313	0.707708	0.825198	0.864519	0.923213
Row#	Unique name
1563	BDKRB2
		Fold change from Pre-value
Control	Pre	1	1	1	1	1	1
Control	2.5h	0.83867	1.25628	0.928115	0.925698	1.18029	0.941548
Control	5h	0.839829	1.06153	1.10212	1.03628	1.03625	0.942613
Endurance	Pre	1	1	1	1	1	1
Endurance	2.5h	0.930759	0.959361	1.10659	1.1358	1.04375	1.057
Endurance	5h	0.959616	1.08345	1.10969	0.997845	1.01449	1.21098
Strength	Pre	1	1	1	1	1	1
Strength	2.5h	1.11043	2.36145	0.939814	0.964009	1.12095	1.17889
Strength	5h	1.0426	0.912486	0.951426	0.872854	1.12792	1.21318
Row#	Unique name
3133	CD47
		Fold change from Pre-value
Control	Pre	1	1	1	1	1	1
Control	2.5h	0.790043	0.766529	0.812474	1.00483	0.678699	1.01741
Control	5h	1.12516	1.02753	0.826361	1.00768	0.793867	0.805625
Endurance	Pre	1	1	1	1	1	1
Endurance	2.5h	1.22889	0.896083	1.06978	1.05623	0.972704	0.985745
Endurance	5h	1.05404	1.00358	1.12135	1.16875	0.953771	1.00685
Strength	Pre	1	1	1	1	1	1
Strength	2.5h	1.1141	1.13605	0.985519	0.892491	0.922821	0.926219
Strength	5h	1.32972	1.00528	0.959538	0.943952	1.00945	0.926266
Row#	Unique name
3462	MYOZ1
		Fold change from Pre-value
Control	Pre	1	1	1	1	1	1
Control	2.5h	1.1457	1.10554	1.03548	0.973074	1.17305	1.02211
Control	5h	1.12564	0.998272	0.965743	0.92736	1.19132	1.01606
Endurance	Pre	1	1	1	1	1	1
Endurance	2.5h	0.873941	0.942984	0.858062	0.843187	1.01719	0.88768
Endurance	5h	0.800698	0.97134	0.752583	0.858433	1.00261	0.897289
Strength	Pre	1	1	1	1	1	1
Strength	2.5h	0.819867	0.814018	0.838028	0.950958	0.899343	0.805645
Strength	5h	0.933822	0.973563	0.853779	0.965733	0.840867	0.858493
Row#	Unique name
4113	CRYM
		Fold change from Pre-value
Control	Pre	1	1	1	1	1	1
Control	2.5h	0.981513	1.04088	1.02014	1.05902	0.958532	0.938745
Control	5h	1.00106	0.906652	1.01858	0.930876	0.873342	0.691659
Endurance	Pre	1	1	1	1	1	1
Endurance	2.5h	1.10294	1.01681	1.19307	1.24103	1.24439	0.910285
Endurance	5h	0.972646	1.11226	1.16627	1.26131	1.19369	1.17613
Strength	Pre	1	1	1	1	1	1
Strength	2.5h	0.823809	0.946741	0.975977	0.947305	1.18351	1.21625
Strength	5h	0.833006	0.960566	1.11537	1.20454	1.40232	1.11752
Row#	Unique name
8034	HIF1A
		Fold change from Pre-value
Control	Pre	1	1	1	1	1	1
Control	2.5h	0.92683	1.47722	0.793837	0.88144	0.783738	2.18259
Control	5h	1.03149	0.985763	2.38034	0.872129	1.02753	0.708511
Endurance	Pre	1	1	1	1	1	1
Endurance	2.5h	1.10008	1.21768	1.64954	1.1392	1.83775	1.19823
Endurance	5h	0.889286	1.08747	1.72084	1.54291	1.03243	0.809608
Strength	Pre	1	1	1	1	1	1
Strength	2.5h	1.58647	1.44255	1.08588	0.852654	1.00715	1.87901
Strength	5h	1.46476	1.569	1.01372	0.8246	1.03571	1.54605
Row#	Unique name
8132	HK2
		Fold change from Pre-value
Control	Pre	1	1	1	1	1	1
Control	2.5h	1.44438	1.34772	0.91541	1.1822	3.75083	2.22048
Control	5h	1.98714	1.18752	1.27351	1.22347	4.43628	1.10854
Endurance	Pre	1	1	1	1	1	1
Endurance	2.5h	2.22354	2.5066	1.39241	2.68945	2.00414	1.21617
Endurance	5h	1.97408	2.52524	1.96837	4.54698	2.30022	1.65372
Strength	Pre	1	1	1	1	1	1
Strength	2.5h	1.61872	1.21739	1.48143	2.41538	1.82851	3.19359
Strength	5h	1.90697	2.68809	1.76229	1.93024	1.9709	3.88025
Row#	Unique name
8726	IL15
		Fold change from Pre-value
Control	Pre	1	1	1	1	1	1
Control	2.5h	0.887824	1.10569	0.814035	0.912352	0.830002	1.19996
Control	5h	0.924811	1.27952	0.872397	1.01652	0.887342	0.956474
Endurance	Pre	1	1	1	1	1	1
Endurance	2.5h	1.00025	0.944991	1.04673	0.953627	0.765954	1.24512
Endurance	5h	1.05998	0.909461	1.01283	0.975021	0.773539	1.3359
Strength	Pre	1	1	1	1	1	1
Strength	2.5h	0.849295	0.960591	0.906833	1.05885	0.987907	0.877596
Strength	5h	0.863866	0.958169	0.843535	1.22725	0.946635	0.903706
Row#	Unique name
11342	MEF2C
		Fold change from Pre-value
Control	Pre	1	1	1	1	1	1
Control	2.5h	0.765174	1.04572	0.822708	1.03644	0.871156	0.911751
Control	5h	0.915121	1.08202	0.701176	1.20851	0.881394	1.13699
Endurance	Pre	1	1	1	1	1	1
Endurance	2.5h	0.879132	0.712036	0.871055	0.863761	1.10082	0.834772
Endurance	5h	0.734798	0.698691	0.798621	0.888037	0.936695	0.737078
Strength	Pre	1	1	1	1	1	1
Strength	2.5h	1.01824	1.4891	0.975422	0.913199	0.916942	0.999925
Strength	5h	1.05564	1.34658	1.08646	1.01734	1.07556	1.05138
Row#	Unique name
12906	NR4A3
		Fold change from Pre-value
Control	Pre	1	1	1	1	1	1
Control	2.5h	2.33825	2.48892	0.980381	1.08886	0.782722	1.72375
Control	5h	1.10772	0.874847	3.10786	2.21792	1.04505	0.898979
Endurance	Pre	1	1	1	1	1	1
Endurance	2.5h	5.01632	0.8014	3.71675	2.25765	4.48507	6.06249
Endurance	5h	1.51282	0.455761	1.92857	1.21573	2.26633	3.17336
Strength	Pre	1	1	1	1	1	1
Strength	2.5h	1.62609	1.26856	2.7292	13.5733	10.8011	4.97215
Strength	5h	1.20298	12.1751	2.41125	11.8468	14.0891	3.86184
Row#	Unique name
13828	Pag1 (PAPPA)
		Fold change from Pre-value
Control	Pre	1	1	1	1	1	1
Control	2.5h	1.02338	0.642838	0.77518	0.885844	1.3417	0.897611
Control	5h	0.914283	0.940392	1.00017	1.05784	1.45979	0.590911
Endurance	Pre	1	1	1	1	1	1
Endurance	2.5h	1.28801	0.969206	1.14255	1.1226	1.37043	1.23813
Endurance	5h	1.12868	1.21102	0.852411	0.938916	1.26431	1.29724
Strength	Pre	1	1	1	1	1	1
Strength	2.5h	0.982766	2.46463	1.16941	1.33066	1.37913	0.863993
Strength	5h	0.897328	1.0827	1.12255	1.26688	1.11377	1.10844
Row#	Unique name
13997	PCK1
		Fold change from Pre-value
Control	Pre	1	1	1	1	1	1
Control	2.5h	0.930622	1.42988	1.07489	1.0372	1.03928	1.11478
Control	5h	0.824834	1.05355	1.06796	1.15616	0.776866	1.17208
Endurance	Pre	1	1	1	1	1	1
Endurance	2.5h	0.939072	0.968402	0.966107	1.008	0.941255	1.09954
Endurance	5h	1.02763	0.90881	0.872235	0.850263	1.08043	1.11352
Strength	Pre	1	1	1	1	1	1
Strength	2.5h	0.946456	0.850117	0.94529	1.1694	1.02761	0.90861
Strength	5h	1.12225	0.887959	1.01554	1.08325	0.983226	0.919695
Row#	Unique name
14431	PKNOX1
		Fold change from Pre-value
Control	Pre	1	1	1	1	1	1
Control	2.5h	1.04409	1.09538	1.05418	0.813849	0.842023	0.917093
Control	5h	1.06988	1.23958	1.07574	0.910446	0.985754	0.709555
Endurance	Pre	1	1	1	1	1	1
Endurance	2.5h	0.984778	1.0346	0.913057	0.935076	1.08186	0.9069
Endurance	5h	0.923962	0.99804	0.960394	0.908623	0.907987	0.725758
Strength	Pre	1	1	1	1	1	1
Strength	2.5h	1.02515	1.24708	1.1573	1.00559	1.15113	1.2466
Strength	5h	1.49038	1.13294	1.28139	1.08467	1.11845	1.44471
Row#	Unique name
14803	PPARD
		Fold change from Pre-value
Control	Pre	1	1	1	1	1	1
Control	2.5h	0.927737	1.03194	0.889216	0.877418	1.14482	1.10397
Control	5h	0.79125	0.786664	1.18614	0.898071	1.3592	1.01345
Endurance	Pre	1	1	1	1	1	1
Endurance	2.5h	0.908992	1.44475	1.15493	0.715462	1.39121	0.821982
Endurance	5h	0.772871	1.22814	1.12772	0.798911	0.979845	0.867379
Strength	Pre	1	1	1	1	1	1
Strength	2.5h	1.43218	0.88601	0.995932	1.22177	1.20066	1.60825
Strength	5h	1.34678	1.34545	0.98473	1.35813	1.08624	1.47532
Row#	Unique name
14805	PPARGC1A
		Fold change from Pre-value
Control	Pre	1	1	1	1	1	1
Control	2.5h	1.1492	1.05899	0.956587	0.968266	1.75662	0.751212
Control	5h	1.28	1.00359	0.885539	1.0051	1.60502	0.969867
Endurance	Pre	1	1	1	1	1	1
Endurance	2.5h	3.96274	2.591	2.78703	2.21669	5.51446	4.48165
Endurance	5h	2.45437	1.97961	1.85831	1.61852	3.5147	3.01085
Strength	Pre	1	1	1	1	1	1
Strength	2.5h	2.04544	0.775701	2.78022	3.68152	3.04768	3.22449
Strength	5h	1.72391	3.71742	2.32869	3.16058	2.6675	2.65283
Row#	Unique name
14806	PPARGC1B
		Fold change from Pre-value
Control	Pre	1	1	1	1	1	1
Control	2.5h	0.690782	0.894508	0.770378	1.01153	0.828144	0.805934
Control	5h	0.912133	0.921861	0.761135	0.959254	0.935154	0.909268
Endurance	Pre	1	1	1	1	1	1
Endurance	2.5h	0.922115	0.77135	1.00942	0.73396	0.850574	1.16908
Endurance	5h	1.06194	0.821867	1.09255	0.73421	0.8352	0.991357
Strength	Pre	1	1	1	1	1	1
Strength	2.5h	0.974145	0.99319	0.827889	0.604579	0.858128	0.778626
Strength	5h	1.36146	0.875433	0.985836	0.899946	0.935599	0.948832
Row#	Unique name
14937	PPP3CA
		Fold change from Pre-value
Control	Pre	1	1	1	1	1	1
Control	2.5h	0.817028	0.879544	0.871604	1.0069	0.64673	0.919259
Control	5h	1.04483	0.971493	0.946944	0.976143	0.759429	0.98343
Endurance	Pre	1	1	1	1	1	1
Endurance	2.5h	0.776499	0.982706	0.948501	0.926287	0.952155	0.912491
Endurance	5h	0.87338	1.10851	0.985574	1.2862	1.01949	0.999149
Strength	Pre	1	1	1	1	1	1
Strength	2.5h	0.906237	0.970717	1.0391	1.04039	1.14858	1.05257
Strength	5h	0.873993	0.95405	1.04162	0.983169	1.16746	0.955869
Row#	Unique name
19635	TEP1(PTEN)
		Fold change from Pre-value
Control	Pre	1	1	1	1	1	1
Control	2.5h	1.27683	0.979212	0.985515	1.01282	0.61689	1.12386
Control	5h	1.24628	1.04109	0.834803	1.12805	0.671191	1.00315
Endurance	Pre	1	1	1	1	1	1
Endurance	2.5h	0.737394	0.56165	0.852854	0.913515	0.917413	1.03706
Endurance	5h	0.812756	0.820742	0.958505	1.18333	0.86393	1.03285
Strength	Pre	1	1	1	1	1	1
Strength	2.5h	1.16423	2.82788	0.983317	0.785236	1.22546	0.9379
Strength	5h	1.33791	1.56331	1.21406	1.12115	1.5438	1.19485
Row#	Unique name
17765	SIRT4
		Fold change from Pre-value
Control	Pre	1	1	1	1	1	1
Control	2.5h	1.22669	0.837556	1.12872	0.904537	0.876908	0.629883
Control	5h	1.28245	0.960609	0.926304	0.854654	0.914687	0.856461
Endurance	Pre	1	1	1	1	1	1
Endurance	2.5h	1.02218	0.94266	1.25221	1.03539	1.08972	1.08459
Endurance	5h	1.36445	1.07193	1.2654	1.28409	0.988517	0.99632
Strength	Pre	1	1	1	1	1	1
Strength	2.5h	0.860951	0.753696	0.871903	0.737375	1.0389	0.739161
Strength	5h	0.910592	0.812442	0.97191	0.855822	0.966884	0.749657
Row#	Unique name
18132	SLC5A7
		Fold change from Pre-value
Control	Pre	1	1	1	1	1	1
Control	2.5h	0.997819	0.942461	1.08814	0.966628	0.96951	0.979051
Control	5h	1.14273	0.819884	1.06063	0.87763	0.859714	1.05083
Endurance	Pre	1	1	1	1	1	1
Endurance	2.5h	0.922135	1.06384	1.11219	1.03188	0.986315	1.28168
Endurance	5h	0.909595	0.967195	1.00626	0.873029	1.06679	1.31409
Strength	Pre	1	1	1	1	1	1
Strength	2.5h	0.938313	1.00021	1.10368	1.11164	1.06474	0.942708
Strength	5h	0.982075	0.925411	0.973151	1.17487	1.05869	1.04505
Row#	Unique name
19691	TFE3
		Fold change from Pre-value
Control	Pre	1	1	1	1	1	1
Control	2.5h	0.697615	0.868689	1.1096	1.26655	1.13851	1.15244
Control	5h	0.802748	0.999702	1.28406	1.21615	1.13765	0.969002
Endurance	Pre	1	1	1	1	1	1
Endurance	2.5h	1.01416	1.00219	1.19958	0.848486	1.05022	0.910109
Endurance	5h	0.872022	1.11468	0.831026	0.781534	1.00412	0.845852
Strength	Pre	1	1	1	1	1	1
Strength	2.5h	1.01802	1.33452	1.06866	1.03428	1.07901	1.26969
Strength	5h	1.00317	1.33543	0.958396	0.986284	1.05235	1.30458
Row#	Unique name
19692	TFEB
		Fold change from Pre-value
Control	Pre	1	1	1	1	1	1
Control	2.5h	1.2518	1.14871	1.26962	1.26407	1.14381	1.52971
Control	5h	1.33081	1.14039	1.21299	1.11785	1.07277	1.64054
Endurance	Pre	1	1	1	1	1	1
Endurance	2.5h	0.901438	1.17235	0.851244	0.952883	0.899709	0.569526
Endurance	5h	0.877875	1.02215	0.912017	0.895274	0.941022	0.687188
Strength	Pre	1	1	1	1	1	1
Strength	2.5h	1.06066	0.743166	1.07255	1.21661	0.797943	1.11671
Strength	5h	0.850894	0.943953	0.992703	0.943644	0.829986	1.051
Row#	Unique name
19744	THBS1
		Fold change from Pre-value
Control	Pre	1	1	1	1	1	1
Control	2.5h	0.791875	27.9665	1.17051	0.744015	0.803848	6.30467
Control	5h	0.672403	0.847196	38.5335	1.17634	1.78541	0.611784
Endurance	Pre	1	1	1	1	1	1
Endurance	2.5h	4.47448	1.79042	18.6651	3.41354	11.194	4.98952
Endurance	5h	0.983018	0.808506	11.9209	3.79476	1.59841	1.31677
Strength	Pre	1	1	1	1	1	1
Strength	2.5h	14.0871	2.55179	3.56349	1.17657	4.92147	9.95451
Strength	5h	5.16572	2.74979	1.41263	1.82662	2.85561	1.34353
Row#	Unique name
19766	THRA
		Fold change from Pre-value
Control	Pre	1	1	1	1	1	1
Control	2.5h	0.808677	0.997436	0.972607	0.905461	1.18584	0.866382
Control	5h	1.01177	0.997098	0.762587	0.879942	1.07343	0.810312
Endurance	Pre	1	1	1	1	1	1
Endurance	2.5h	1.04171	1.05916	0.833521	1.25485	0.884763	0.702598
Endurance	5h	0.986126	1.01244	0.925047	1.07576	1.0427	0.841668
Strength	Pre	1	1	1	1	1	1
Strength	2.5h	0.869323	0.596147	0.858683	0.959278	0.756191	0.846631
Strength	5h	0.793801	0.924882	0.742492	0.886759	0.747141	0.809466
Row#	Unique name
20447	TRIB3
		Fold change from Pre-value
Control	Pre	1	1	1	1	1	1
Control	2.5h	1.18809	1.04712	0.927813	0.841234	1.23563	1.0245
Control	5h	1.1797	0.932659	1.11393	0.895996	1.13702	1.07566
Endurance	Pre	1	1	1	1	1	1
Endurance	2.5h	1.03665	1.08971	1.09394	1.12671	1.26213	1.13572
Endurance	5h	1.04711	1.01989	1.09109	1.0271	1.36611	1.07046
Strength	Pre	1	1	1	1	1	1
Strength	2.5h	1.08487	0.955732	1.04258	0.815194	0.962022	1.0116
Strength	5h	0.84142	0.916512	1.08458	0.871628	0.884738	1.01905
Row#	Unique name
20658	TRPV1
		Fold change from Pre-value
Control	Pre	1	1	1	1	1	1
Control	2.5h	0.960541	1.01521	0.922962	1.09529	1.26892	0.887366
Control	5h	1.19419	1.02929	0.873088	1.01354	1.05171	0.862684
Endurance	Pre	1	1	1	1	1	1
Endurance	2.5h	1.10942	1.04264	1.02231	0.879185	1.01447	0.943458
Endurance	5h	1.36846	1.63092	1.40137	1.1082	1.21828	0.952911
Strength	Pre	1	1	1	1	1	1
Strength	2.5h	0.893292	1.05577	0.912053	0.799714	0.995634	0.907648
Strength	5h	1.1186	1.20253	1.33978	0.848376	0.975357	1.15095

## Sheet: S7 Exercise & phosphoproteomics
Table S6. Endurance genes/proteins that are detected as phosphoproteins/peptides before or after human high intensity endurance exercise.
Gene/protein name	Phosphorylation site*	Fold change	Significance (+/-1.5-fold and P<0.05)
ACTN3	Q08043_S418	-0.271455	na	Explanation: Q08043 is the UniProt code for ACTN3 and S418 is the 418th amino acid of ACTN3 and is a serine (see single letter amino acid code below)
ACTN3	Q08043_S602	0.0810031	na
ACTN3	Q08043_T244	-0.51019	na		Single letter amino acid code
ACTN3	Q08043_T185	-0.0666976	na		Amino acid	Single letter code
ACTN3	Q08043_S418	-0.207021	na		alanine	A
ACTN3	Q08043_T751	-0.0307272	na		arginine	R
ACTN3	Q08043_S321	-0.175116	na		asparagine	N
ACTN3	Q08043_S319	-0.569811	na		aspartate	D
ACTN3	Q08043_NANA	-0.308851	na		cysteine	C
ADRB2	P07550_S246	0.572321	na		glycine	G
MEF2C	Q06413_S240;Q06413-2_S240;Q06413-3_S240;Q06413-4_S192;Q06413-5_S258;Q06413-6_S238;Q06413-6_S238;Q06413-6_S238;Q06413-6_S238;D6RJG6_S240;D6R9J8_S240;D6RAH2_S240	-0.233408	na		glutamine	Q
MEF2C	Q06413_S222;Q06413-2_S222;Q06413-3_S222;Q06413-4_S174;Q06413-5_S240;Q06413-6_S220;Q06413-6_S220;Q06413-6_S220;Q06413-6_S220;D6RJG6_S222;D6R9J8_S222;D6RAH2_S222;D6RC63_S220	-0.0643691	na		glutamate	E
MEF2C	Q06413_S396;Q06413-2_S388;Q06413-4_S340;Q06413-5_S406;Q06413-6_S386;D6RAH2_S396;D6RAH2_S396;D6RAH2_S396;D6RAH2_S396	-0.183718	na		histidine	H
MYOZ1	Q9NP98_S83	0.0736648	0.572206		isoleucine	I
MYOZ1	Q9NP98_NANA	0.0157493	na		leucine	L
MYOZ1	Q9NP98_S80	0.0595163	0.889392		lysine	K
MYOZ1	Q9NP98_NANA	-0.00654283	na		methionine	M
MYOZ1	Q9NP98_NANA	-0.12271	na		phenylalanine	F
MYOZ1	Q9NP98_S167	0.015386	0.536673		proline	P
MYOZ1	Q9NP98_S139	0.252117	na		serine	S
MYOZ1	Q9NP98_S129	0.333818	na		threonine	T
MYOZ1	Q9NP98_S123	0.160304	na		tryptophan	W
MYOZ1	Q9NP98_S121	0.0829942	0.125626		tyrosine	Y
MYOZ1	Q9NP98_S116	-0.0161319	na		valine	V
MYOZ1	Q8IZT6_S741;Q8IZT6-2_S741;Q9NP98_S39;H7C3L6_S218	2.54741	na	+
MYOZ1	Q9NP98_S39	0.970439	na	+
MYOZ1	Q9NP98_T239	0.83264	na	+
TFEB	P19484_S114;B1AKB4_S114;B0QYS7_S200;B0QYS6_S128;B1AKB1_S114;B1AKB2_S114;B1AKB2_S114;B1AKB2_S114;B1AKB2_S114	-0.182057	na
TFEB	P19484_S114;B1AKB4_S122;B0QYS7_S200;B0QYS6_S136;B1AKB1_S114;B1AKB2_S122;B1AKB2_S122;B1AKB2_S122;B1AKB2_S122	-1.45916	na	+
TFEB	P19484_NANA;B1AKB4_NANA;B0QYS7_NANA;B0QYS6_NANA;B1AKB1_NANA;B1AKB2_NANA;B1AKB2_NANA;B1AKB2_NANA;B1AKB2_NANA	-0.361681	na
TFEB	P19484_S109;B1AKB4_S109;B0QYS7_S195;B0QYS6_S123;B1AKB1_S109;B1AKB2_S109;B1AKB2_S109;B1AKB2_S109;B1AKB2_S109	-0.302567	na
TFEB	P19484_T331;P19484-2_T246;B1AKB5_T189;B0QYS7_T417;B0QYS6_T345	-0.623271	na	+
TFEB	P19484_T330;P19484-2_T245;B1AKB5_T188;B0QYS7_T416;B0QYS6_T344	-0.395794	na
TFEB	P19484_NANA;P19484-2_NANA;B1AKB5_NANA;B0QYS7_NANA;B0QYS6_NANA	-0.716038	na	+
TFEB	P19484_NANA;P19484-2_NANA;B1AKB5_NANA;B0QYS7_NANA;B0QYS6_NANA	-0.525106	na
Adcy5	Not detected as phopshopeptide
Adcy8	Not detected as phopshopeptide
Bdkrb2	Not detected as phopshopeptide
Cd47	Not detected as phopshopeptide
Crym	Not detected as phopshopeptide
Hif1a	Not detected as phopshopeptide
Hk2	Not detected as phopshopeptide
Il15	Not detected as phopshopeptide
Mef2c	Not detected as phopshopeptide
Nr4a3	Not detected as phopshopeptide
Pappa	Not detected as phopshopeptide
Pck1	Not detected as phopshopeptide
Pknox1	Not detected as phopshopeptide
Ppard	Not detected as phopshopeptide
Ppargc1a	Not detected as phopshopeptide
Ppargc1b	Not detected as phopshopeptide
Ppp3ca	Not detected as phopshopeptide
Pten	Not detected as phopshopeptide
Scd1	Not detected as phopshopeptide
Sirt4	Not detected as phopshopeptide
Slc5a7	Not detected as phopshopeptide
Tfe3	Not detected as phopshopeptide
Tfeb	Not detected as phopshopeptide
Thbs1	Not detected as phopshopeptide
Thra	Not detected as phopshopeptide
Tnfsf12	Not detected as phopshopeptide
Trib3	Not detected as phopshopeptide
Trpv1	Not detected as phopshopeptide

## Sheet: S8 Mouse cardiac hypertrophy
Table S8. Expression of endurance genes in the mouse heart under control conditions, during pathological or physiological cardiac hypertrophy
Gene symbol	Fold change WT vs Swim	p-value	adj. p-value	Fold change WT vs Isoproterenol	p-value	adj. p-value	Name				UNIQID	NAME
Hk2				-1.95	0.000409908	0.00417174	hexokinase 2				1422612_at	NM_013820
Hif1a	1.99	5.09e-05	0.00235252	-1.87	4.23e-05	0.00222148	hypoxia inducible factor 1, alpha subunit				1448183_a_at	BB269715
Mef2c				-2.16	0.00535395	0.0119268	myocyte enhancer factor 2C				1421028_a_at	AI595932
Mef2c	2.9	0.00143715	0.00527993				myocyte enhancer factor 2C				1421027_a_at	AI595932
Mef2c	5	0.000102244	0.00256428				myocyte enhancer factor 2C				1451506_at	BB280300
Ppargc1a	6.96	0.0150794	0.0199569				peroxisome proliferative activated receptor, gamma, coactivator 1 alpha				1460336_at	BB745167
Ppargc1a	4.27	0.0343451	0.0387806				peroxisome proliferative activated receptor, gamma, coactivator 1 alpha				1456395_at	BM120569
Ppargc1b				-2.8	0.0127588	0.0204665	peroxisome proliferative activated receptor, gamma, coactivator 1 beta				1449945_at	NM_133249
Ppard	-2.86	0.000415469	0.0034173				peroxisome proliferator activator receptor delta				1439797_at	AW046066
Pten				1.84	0.000853529	0.00549055	phosphatase and tensin homolog				1450655_at	AA214868
Pten				1.74	8.1e-05	0.00279967	phosphatase and tensin homolog				1454722_at	BG792618
Pten	2.05	0.000495206	0.00358538				phosphatase and tensin homolog				1422553_at	AA214868
Tnfsf12	-1.8	0.00051154	0.00362891				tumor necrosis factor (ligand) superfamily, member 12				1418345_at	NM_023517
Thra	-2.5	0.00382938	0.00820413				ESTs				1443952_at	BI525006

## Sheet: S9 String protein interaction
Figure S8. Illustration of the interactions between proteins encoded by endurance genes
Table S8. Interactions of the proteins encoded by endurance genes
#node1	node2	node1_string_internal_id	node2_string_internal_id	node1_external_id	node2_external_id	neighborhood_on_chromosome	gene_fusion	phylogenetic_cooccurrence	homology	coexpression	experimentally_determined_interaction	database_annotated	automated_textmining	combined_score
Thbs1	2110383	2101178	10090.ENSMUSP00000099853	10090.ENSMUSP00000044903	0	0	0	0	0	0.111	0.901	0.837	0.984	0.987
Adrb2	2112021	2104184	10090.ENSMUSP00000110563	10090.ENSMUSP00000062256	0	0	0	0	0	0.045	0.907	0.297	0.932	0.967
Adcy8	2104184	2095694	10090.ENSMUSP00000062256	10090.ENSMUSP00000023007	0	0	0	0	0	0.045	0.907	0.246	0.927	0.944
Adcy8	2112021	2095694	10090.ENSMUSP00000110563	10090.ENSMUSP00000023007	0	0	0	0.875	0	0	0.9	0.781	0.909	0.936
Actn3	2108080	2093825	10090.ENSMUSP00000087955	10090.ENSMUSP00000006626	0	0	0	0	0.638	0.54	0	0.451	0.901	0.924
Ppard	2112643	2093360	10090.ENSMUSP00000117040	10090.ENSMUSP00000002320	0	0	0	0	0	0.115	0.439	0.793	0.888	0.921
Tfeb	2106500	2096088	10090.ENSMUSP00000076864	10090.ENSMUSP00000024786	0	0	0	0.85	0	0.676	0	0.79	0.713	0.918
Ppp3ca	2114323	2102661	10090.ENSMUSP00000132547	10090.ENSMUSP00000053101	0	0	0	0	0.133	0	0.528	0.336	0.705	0.917
Ppargc1a	2114323	2112643	10090.ENSMUSP00000132547	10090.ENSMUSP00000117040	0	0	0	0	0	0	0.528	0.292	0.651	0.914
Pck1	2099704	2097389	10090.ENSMUSP00000036936	10090.ENSMUSP00000029017	0	0	0	0	0.069	0	0	0.625	0.637	0.912
Pten	2095207	2094170	10090.ENSMUSP00000021530	10090.ENSMUSP00000013807	0	0	0	0	0	0	0	0.629	0.629	0.91
Pck1	2112643	2097389	10090.ENSMUSP00000117040	10090.ENSMUSP00000029017	0	0	0	0	0.087	0	0	0.607	0.626	0.9
Pten	2101178	2094170	10090.ENSMUSP00000044903	10090.ENSMUSP00000013807	0	0	0	0	0	0	0	0.626	0.626	0.777
Hk2	2094170	2093134	10090.ENSMUSP00000013807	10090.ENSMUSP00000000642	0	0	0	0	0.123	0	0	0.568	0.604	0.768
Ppp3ca	2108080	2102661	10090.ENSMUSP00000087955	10090.ENSMUSP00000053101	0	0	0	0	0	0.545	0	0.153	0.598	0.758
Trib3	2102661	2100605	10090.ENSMUSP00000053101	10090.ENSMUSP00000041747	0.318	0	0	0	0.162	0.137	0.1	0.135	0.546	0.724
Hk2	2095207	2093134	10090.ENSMUSP00000021530	10090.ENSMUSP00000000642	0	0	0	0	0	0	0.32	0.334	0.528	0.613
Sirt4	2112643	2111613	10090.ENSMUSP00000117040	10090.ENSMUSP00000107697	0	0	0	0	0	0.066	0.284	0.33	0.512	0.583
Scd1	2112643	2099704	10090.ENSMUSP00000117040	10090.ENSMUSP00000036936	0	0	0	0	0	0	0	0.51	0.51	0.55
Thra	2112643	2110191	10090.ENSMUSP00000117040	10090.ENSMUSP00000099428	0	0	0	0	0	0.115	0.225	0.29	0.47	0.506
Hif1a	2101178	2095207	10090.ENSMUSP00000044903	10090.ENSMUSP00000021530	0	0	0	0	0.085	0	0	0.393	0.421	0.492
Ppard	2099704	2093360	10090.ENSMUSP00000036936	10090.ENSMUSP00000002320	0	0	0	0	0	0	0	0.409	0.408	0.485
Adrb2	2106135	2104184	10090.ENSMUSP00000074771	10090.ENSMUSP00000062256	0	0	0	0	0	0	0	0.405	0.405	0.455

## Sheet: S10 ToppGene enrichment
Table S9 Common and enriched features of endurance genes
1: GO: Mol+113:717+113:132ecular Function [Dis+113:719+113:140lay Chart] 33 input genes in category / 355 annotations before applied cutoff / 18661 genes in category
	ID	Name	pValue	FDR B&H	FDR B&Y	Bonferroni	Genes from Input	Genes in Annotation
1	GO:0046983	protein dimerization activity		6.024e-09	2.054e-06	1.317e-05	2.054e-06	14	1317
2	GO:0046982	protein heterodimerization activity		1.653e-08	2.818e-06	1.806e-05	5.636e-06	10	571
3	GO:0005102	signaling receptor binding		4.59e-06	0.0005217	0.003345	0.001565	12	1601
4	GO:0035257	nuclear hormone receptor binding		6.366e-06	0.0005427	0.003479	0.002171	5	161
5	GO:0000981	DNA-binding transcription factor activity, RNA polymerase II-specific		1.06e-05	0.0006742	0.004322	0.003614	8	675
6	GO:0051427	hormone receptor binding		1.186e-05	0.0006742	0.004322	0.004045	5	183
7	GO:0001228	DNA-binding transcription activator activity, RNA polymerase II-specific		2.31e-05	0.001009	0.006467	0.007876	6	357
8	GO:0003705	transcription factor activity, RNA polymerase II distal enhancer sequence-specific binding		2.551e-05	0.001009	0.006467	0.008699	4	104
9	GO:0008294	calcium- and calmodulin-responsive adenylate cyclase activity		2.662e-05	0.001009	0.006467	0.009079	2	5
10	GO:0008134	transcription factor binding		3.876e-05	0.001237	0.007928	0.01322	7	584
11	GO:0070324	thyroid hormone binding		3.99e-05	0.001237	0.007928	0.0136	2	6
12	GO:0043565	sequence-specific DNA binding		5.002e-05	0.001421	0.009113	0.01706	9	1096
13	GO:0001077	proximal promoter DNA-binding transcription activator activity, RNA polymerase II-specific		6.267e-05	0.001644	0.01054	0.02137	5	259
14	GO:0004887	thyroid hormone receptor activity		7.432e-05	0.001645	0.01054	0.02534	2	8
15	GO:0004879	nuclear receptor activity		7.717e-05	0.001645	0.01054	0.02631	3	50
16	GO:0098531	transcription factor activity, direct ligand regulated sequence-specific DNA binding		7.717e-05	0.001645	0.01054	0.02631	3	50
17	GO:0003707	steroid hormone receptor activity		0.0001267	0.002542	0.01629	0.04321	3	59
18	GO:0008179	adenylate cyclase binding		0.0001745	0.003305	0.02119	0.05949	2	12
19	GO:0016829	lyase activity		0.0002917	0.005235	0.03356	0.09946	4	195
20	GO:0000982	transcription factor activity, RNA polymerase II proximal promoter sequence-specific DNA binding		0.0003113	0.005308	0.03403	0.1062	5	365
21	GO:0035258	steroid hormone receptor binding		0.0004279	0.006949	0.04455	0.1459	3	89
22	GO:0004016	adenylate cyclase activity		0.0004487	0.006955	0.04459	0.153	2	19
23	GO:0016849	phosphorus-oxygen lyase activity		0.0006043	0.008959	0.05743	0.2061	2	22
24	GO:0009975	cyclase activity		0.0006612	0.009394	0.06022	0.2255	2	23
25	GO:0019899	enzyme binding		0.0007845	0.0107	0.06859	0.2675	10	1929
26	GO:0003700	DNA-binding transcription factor activity		0.0008388	0.011	0.07053	0.286	8	1264
27	GO:0035035	histone acetyltransferase binding		0.001129	0.01425	0.09137	0.3848	2	30
28	GO:0042802	identical protein binding		0.001346	0.01493	0.09572	0.4589	8	1359
29	GO:0008144	drug binding		0.001466	0.01493	0.09572	0.4998	3	136
30	GO:0031713	B2 bradykinin receptor binding		0.001664	0.01493	0.09572	0.5674	1	1
31	GO:0047127	thiomorpholine-carboxylate dehydrogenase activity		0.001664	0.01493	0.09572	0.5674	1	1
32	GO:0004941	beta2-adrenergic receptor activity		0.001664	0.01493	0.09572	0.5674	1	1
33	GO:0032896	palmitoyl-CoA 9-desaturase activity		0.001664	0.01493	0.09572	0.5674	1	1
34	GO:0005307	choline:sodium symporter activity		0.001664	0.01493	0.09572	0.5674	1	1
35	GO:0002153	steroid receptor RNA activator RNA binding		0.001664	0.01493	0.09572	0.5674	1	1
36	GO:0016501	prostacyclin receptor activity		0.001664	0.01493	0.09572	0.5674	1	1
37	GO:0061690	lipoamidase activity		0.001664	0.01493	0.09572	0.5674	1	1
38	GO:0070539	linoleic acid binding		0.001664	0.01493	0.09572	0.5674	1	1
39	GO:0003712	transcription coregulator activity		0.002195	0.0192	0.1231	0.7486	5	564
40	GO:0030331	estrogen receptor binding		0.002756	0.02349	0.1506	0.9397	2	47
41	GO:0051717	inositol-1,3,4,5-tetrakisphosphate 3-phosphatase activity		0.00332	0.02516	0.1613	1	1	2
42	GO:0047708	biotinidase activity		0.00332	0.02516	0.1613	1	1	2
43	GO:0004613	phosphoenolpyruvate carboxykinase (GTP) activity		0.00332	0.02516	0.1613	1	1	2
44	GO:0051800	phosphatidylinositol-3,4-bisphosphate 3-phosphatase activity		0.00332	0.02516	0.1613	1	1	2
45	GO:0004947	bradykinin receptor activity		0.00332	0.02516	0.1613	1	1	2
46	GO:0000978	RNA polymerase II proximal promoter sequence-specific DNA binding		0.003415	0.02532	0.1623	1	4	379
47	GO:0030374	nuclear receptor transcription coactivator activity		0.003622	0.02628	0.1685	1	2	54
48	GO:0005516	calmodulin binding		0.003786	0.0269	0.1724	1	3	190
49	GO:0000987	proximal promoter sequence-specific DNA binding		0.004066	0.02693	0.1726	1	4	398
50	GO:0044877	protein-containing complex binding		0.004171	0.02693	0.1726	1	8	1626
2: GO: Biological Process [Display Chart] 31 input genes in category / 2604 annotations before applied cutoff / 18623 genes in category
	ID	Name	Source	pValue	FDR B&H	FDR B&Y	Bonferroni	Genes from Input	Genes in Annotation
1	GO:0009891	positive regulation of biosynthetic process		6.772e-13	1.763e-09	1.489e-08	1.763e-09	20	1959
2	GO:0031328	positive regulation of cellular biosynthetic process		6.904e-12	7.405e-09	6.252e-08	1.798e-08	19	1921
3	GO:0051173	positive regulation of nitrogen compound metabolic process		8.531e-12	7.405e-09	6.252e-08	2.222e-08	19	1944
4	GO:0009725	response to hormone		1.704e-11	1.109e-08	9.363e-08	4.436e-08	15	1033
5	GO:1901700	response to oxygen-containing compound		6.612e-11	3.443e-08	2.907e-07	1.722e-07	17	1614
6	GO:1901698	response to nitrogen compound		1.322e-10	5.739e-08	4.845e-07	3.444e-07	14	981
7	GO:0009719	response to endogenous stimulus		2.166e-10	7.485e-08	6.319e-07	5.64e-07	17	1740
8	GO:0033993	response to lipid		2.299e-10	7.485e-08	6.319e-07	5.988e-07	14	1023
9	GO:0014070	response to organic cyclic compound		3.043e-10	8.804e-08	7.432e-07	7.923e-07	14	1045
10	GO:0010243	response to organonitrogen compound		4.117e-10	1.072e-07	9.05e-07	1.072e-06	13	866
11	GO:0045935	positive regulation of nucleobase-containing compound metabolic process		4.861e-10	1.151e-07	9.714e-07	1.266e-06	17	1832
12	GO:0044057	regulation of system process		1.304e-09	2.829e-07	2.388e-06	3.395e-06	11	586
13	GO:1901701	cellular response to oxygen-containing compound		2.414e-09	4.836e-07	4.083e-06	6.287e-06	13	1001
14	GO:0042592	homeostatic process		3.043e-09	5.313e-07	4.486e-06	7.924e-06	16	1767
15	GO:0071456	cellular response to hypoxia		3.061e-09	5.313e-07	4.486e-06	7.97e-06	7	143
16	GO:0010557	positive regulation of macromolecule biosynthetic process		3.304e-09	5.378e-07	4.54e-06	8.605e-06	16	1777
17	GO:0036294	cellular response to decreased oxygen levels		4.273e-09	6.545e-07	5.526e-06	1.113e-05	7	150
18	GO:0071453	cellular response to oxygen levels		6.136e-09	8.877e-07	7.494e-06	1.598e-05	7	158
19	GO:0006357	regulation of transcription by RNA polymerase II		9.871e-09	1.353e-06	1.142e-05	2.57e-05	16	1916
20	GO:0006915	apoptotic process		1.041e-08	1.355e-06	1.144e-05	2.71e-05	16	1923
21	GO:0012501	programmed cell death		1.292e-08	1.567e-06	1.323e-05	3.364e-05	16	1952
22	GO:0014888	striated muscle adaptation		1.33e-08	1.567e-06	1.323e-05	3.464e-05	5	47
23	GO:0071407	cellular response to organic cyclic compound		1.425e-08	1.567e-06	1.323e-05	3.71e-05	10	561
24	GO:0043500	muscle adaptation		1.445e-08	1.567e-06	1.323e-05	3.762e-05	6	101
25	GO:0051049	regulation of transport		1.529e-08	1.593e-06	1.345e-05	3.982e-05	16	1975
26	GO:0048545	response to steroid hormone		1.86e-08	1.863e-06	1.573e-05	4.844e-05	10	577
27	GO:0033002	muscle cell proliferation		1.973e-08	1.903e-06	1.606e-05	5.137e-05	7	187
28	GO:0003012	muscle system process		2.205e-08	2.05e-06	1.731e-05	5.741e-05	9	430
29	GO:0006090	pyruvate metabolic process		2.84e-08	2.55e-06	2.153e-05	7.396e-05	6	113
30	GO:0001666	response to hypoxia		3.202e-08	2.779e-06	2.346e-05	8.337e-05	8	312
31	GO:0032787	monocarboxylic acid metabolic process		3.504e-08	2.923e-06	2.468e-05	9.125e-05	10	617
32	GO:0009749	response to glucose		3.593e-08	2.923e-06	2.468e-05	9.355e-05	7	204
33	GO:0042981	regulation of apoptotic process		3.827e-08	2.983e-06	2.518e-05	9.965e-05	14	1519
34	GO:0036293	response to decreased oxygen levels		3.99e-08	2.983e-06	2.518e-05	0.0001039	8	321
35	GO:1903508	positive regulation of nucleic acid-templated transcription		4.124e-08	2.983e-06	2.518e-05	0.0001074	14	1528
36	GO:0045893	positive regulation of transcription, DNA-templated		4.124e-08	2.983e-06	2.518e-05	0.0001074	14	1528
37	GO:0009746	response to hexose		4.243e-08	2.986e-06	2.521e-05	0.0001105	7	209
38	GO:0043067	regulation of programmed cell death		4.406e-08	3.019e-06	2.549e-05	0.0001147	14	1536
39	GO:1902680	positive regulation of RNA biosynthetic process		4.783e-08	3.193e-06	2.696e-05	0.0001245	14	1546
40	GO:0034284	response to monosaccharide		5.49e-08	3.574e-06	3.017e-05	0.0001429	7	217
41	GO:0070482	response to oxygen levels		5.942e-08	3.774e-06	3.186e-05	0.0001547	8	338
42	GO:0051254	positive regulation of RNA metabolic process		6.978e-08	4.327e-06	3.653e-05	0.0001817	14	1593
43	GO:0010628	positive regulation of gene expression		7.326e-08	4.422e-06	3.733e-05	0.0001908	15	1890
44	GO:1900542	regulation of purine nucleotide metabolic process		7.472e-08	4.422e-06	3.733e-05	0.0001946	7	227
45	GO:0007610	behavior		7.706e-08	4.459e-06	3.765e-05	0.0002007	10	671
46	GO:0045944	positive regulation of transcription by RNA polymerase II		7.917e-08	4.482e-06	3.784e-05	0.0002062	12	1094
47	GO:0032870	cellular response to hormone stimulus		8.376e-08	4.641e-06	3.918e-05	0.0002181	10	677
48	GO:0006140	regulation of nucleotide metabolic process		9.467e-08	5.136e-06	4.336e-05	0.0002465	7	235
49	GO:1900544	positive regulation of purine nucleotide metabolic process		1.067e-07	5.435e-06	4.589e-05	0.0002777	6	141
50	GO:0045981	positive regulation of nucleotide metabolic process		1.067e-07	5.435e-06	4.589e-05	0.0002777	6	141
3: GO: Cellular Component [Display Chart] 31 input genes in category / 161 annotations before applied cutoff / 19061 genes in category
	ID	Name	Source	pValue	FDR B&H	FDR B&Y	Bonferroni	Genes from Input	Genes in Annotation
1	GO:0005667	transcription factor complex		0.0002934	0.0276	0.1563	0.04723	5	368
2	GO:0031143	pseudopodium		0.0003429	0.0276	0.1563	0.0552	2	17
3	GO:0098794	postsynapse		0.0007267	0.03441	0.1948	0.117	5	449
4	GO:0044456	synapse part		0.0008549	0.03441	0.1948	0.1376	6	708
5	GO:1990843	subsarcolemmal mitochondrion		0.001629	0.04363	0.247	0.2623	1	1
6	GO:1990844	interfibrillar mitochondrion		0.001629	0.04363	0.247	0.2623	1	1
7	GO:0042383	sarcolemma		0.001897	0.04363	0.247	0.3054	3	152
8	GO:0030425	dendrite		0.002436	0.04393	0.2487	0.3922	5	590
9	GO:0045202	synapse		0.002456	0.04393	0.2487	0.3954	6	870
10	GO:0016604	nuclear body		0.002738	0.04409	0.2496	0.4409	4	364
4: Human Phenotype [Display Chart] 15 input genes in category / 1309 annotations before applied cutoff / 4707 genes in category
No results to display
5: Mouse Phenotype [Display Chart] 30 input genes in category / 2387 annotations before applied cutoff / 9553 genes in category
	ID	Name	Source	pValue	FDR B&H	FDR B&Y	Bonferroni	Genes from Input	Genes in Annotation
1	MP:0000010	abnormal abdominal fat pad morphology		7.428e-07	0.001031	0.008617	0.001773	8	252
2	MP:0003795	abnormal bone structure		8.642e-07	0.001031	0.008617	0.002063	13	881
3	MP:0005266	abnormal metabolism		2.24e-06	0.001351	0.01129	0.005347	12	798
4	MP:0002332	abnormal exercise endurance		2.785e-06	0.001351	0.01129	0.006649	5	73
5	MP:0005334	abnormal fat pad morphology		2.83e-06	0.001351	0.01129	0.006755	8	301
6	MP:0002970	abnormal white adipose tissue morphology		3.787e-06	0.001449	0.01211	0.009038	8	313
7	MP:0004945	abnormal bone resorption		4.669e-06	0.001449	0.01211	0.01114	5	81
8	MP:0004993	decreased bone resorption		4.857e-06	0.001449	0.01211	0.01159	4	37
9	MP:0005333	decreased heart rate		7.126e-06	0.00189	0.01579	0.01701	6	155
10	MP:0001781	abnormal white adipose tissue amount		8.235e-06	0.001966	0.01642	0.01966	7	245
11	MP:0001629	abnormal heart rate		1.016e-05	0.002206	0.01843	0.02426	7	253
12	MP:0000598	abnormal liver morphology		1.195e-05	0.002243	0.01874	0.02854	13	1112
13	MP:0005560	decreased circulating glucose level		1.221e-05	0.002243	0.01874	0.02916	9	489
14	MP:0013658	abnormal myeloid cell morphology		1.401e-05	0.002389	0.01996	0.03344	16	1731
15	MP:0011019	abnormal adaptive thermogenesis		1.52e-05	0.002419	0.02021	0.03629	5	103
16	MP:0012778	abnormal liver triglyceride level		1.902e-05	0.002837	0.02371	0.0454	6	184
17	MP:0004982	abnormal osteoclast morphology		2.215e-05	0.00311	0.02598	0.05286	6	189
18	MP:0009135	abnormal brown fat cell size		2.618e-05	0.003295	0.02753	0.06249	3	19
19	MP:0008251	abnormal phagocyte morphology		2.847e-05	0.003295	0.02753	0.06796	11	848
20	MP:0005490	increased Clara cell number		2.855e-05	0.003295	0.02753	0.06814	2	3
21	MP:0005452	abnormal adipose tissue amount		2.993e-05	0.003295	0.02753	0.07143	10	693
22	MP:0002138	abnormal hepatobiliary system morphology		3.037e-05	0.003295	0.02753	0.07249	13	1211
23	MP:0010771	integument phenotype		3.591e-05	0.00359	0.02999	0.08572	16	1860
24	MP:0010678	abnormal skin adnexa morphology		3.609e-05	0.00359	0.02999	0.08615	12	1044
25	MP:0004085	abnormal heartbeat		3.867e-05	0.003693	0.03085	0.09231	7	311
26	MP:0009116	abnormal brown fat cell morphology		4.684e-05	0.0043	0.03593	0.1118	4	65
27	MP:0003502	increased activity of thyroid		5.698e-05	0.004858	0.04059	0.136	2	4
28	MP:0005284	increased saturated fatty acid level		5.698e-05	0.004858	0.04059	0.136	2	4
29	MP:0009115	abnormal fat cell morphology		5.905e-05	0.00486	0.04061	0.1409	6	225
30	MP:0011049	impaired adaptive thermogenesis		6.635e-05	0.005231	0.04371	0.1584	4	71
31	MP:0000003	abnormal adipose tissue morphology		6.793e-05	0.005231	0.04371	0.1622	11	931
32	MP:0005281	increased fatty acid level		7.386e-05	0.00551	0.04604	0.1763	5	143
33	MP:0008872	abnormal physiological response to xenobiotic		8.533e-05	0.006027	0.05036	0.2037	9	625
34	MP:0005375	adipose tissue phenotype		8.585e-05	0.006027	0.05036	0.2049	11	955
35	MP:0005370	liver/biliary system phenotype		9.033e-05	0.00616	0.05147	0.2156	13	1341
36	MP:0000188	abnormal circulating glucose level		9.591e-05	0.006235	0.0521	0.2289	10	794
37	MP:0005476	abnormal circulating triiodothyronine level		9.665e-05	0.006235	0.0521	0.2307	3	29
38	MP:0008568	abnormal interleukin secretion		0.0001015	0.006375	0.05327	0.2423	8	493
39	MP:0008250	abnormal myeloid leukocyte morphology		0.0001097	0.006659	0.05563	0.2619	11	981
40	MP:0002971	abnormal brown adipose tissue morphology		0.0001116	0.006659	0.05563	0.2663	5	156
41	MP:0000230	abnormal systemic arterial blood pressure		0.0001207	0.007028	0.05872	0.2882	6	256
42	MP:0003009	abnormal cytokine secretion		0.0001362	0.007455	0.06229	0.325	9	664
43	MP:0005140	decreased cardiac muscle contractility		0.0001371	0.007455	0.06229	0.3273	6	262
44	MP:0001204	decreased sensitivity to skin irradiation		0.0001419	0.007455	0.06229	0.3387	2	6
45	MP:0005472	abnormal triiodothyronine level		0.0001431	0.007455	0.06229	0.3416	3	33
46	MP:0008248	abnormal mononuclear phagocyte morphology		0.0001459	0.007455	0.06229	0.3482	9	670
47	MP:0005459	decreased percent body fat/body weight		0.0001468	0.007455	0.06229	0.3504	4	87
48	MP:0010874	abnormal bone volume		0.0001626	0.008087	0.06757	0.3882	5	169
49	MP:0002019	abnormal tumor incidence		0.0001732	0.008341	0.06969	0.4134	10	852
50	MP:0009356	decreased liver triglyceride level		0.0001747	0.008341	0.06969	0.417	4	91
6: Domain [Display Chart] 31 input genes in category / 266 annotations before applied cutoff / 18735 genes in category
	ID	Name	Source	pValue	FDR B&H	FDR B&Y	Bonferroni	Genes from Input	Genes in Annotation
1	IPR031867	MiT/TFE N	InterPro	7.941e-06	0.001032	0.006361	0.002112	2	3
2	PF15951	MITF TFEB C 3 N	Pfam	7.941e-06	0.001032	0.006361	0.002112	2	3
3	IPR021802	MiT/TFE C	InterPro	1.587e-05	0.001032	0.006361	0.00422	2	4
4	PF11851	DUF3371	Pfam	1.587e-05	0.001032	0.006361	0.00422	2	4
5	IPR009398	Adcy conserved dom	InterPro	3.958e-05	0.001032	0.006361	0.01053	2	6
6	PF06327	DUF1053	Pfam	3.958e-05	0.001032	0.006361	0.01053	2	6
7	SM00399	ZnF C4	SMART	5.934e-05	0.001032	0.006361	0.01578	3	46
8	PS00031	NUCLEAR REC DBD 1	PROSITE	5.934e-05	0.001032	0.006361	0.01578	3	46
9	IPR001723	Nuclear hrmn rcpt	InterPro	5.934e-05	0.001032	0.006361	0.01578	3	46
10	PF00105	zf-C4	Pfam	5.934e-05	0.001032	0.006361	0.01578	3	46
11	PS51030	NUCLEAR REC DBD 2	PROSITE	5.934e-05	0.001032	0.006361	0.01578	3	46
12	IPR001628	Znf hrmn rcpt	InterPro	5.934e-05	0.001032	0.006361	0.01578	3	46
13	1.10.565.10	-	Gene3D	6.331e-05	0.001032	0.006361	0.01684	3	47
14	PF00104	Hormone recep	Pfam	6.746e-05	0.001032	0.006361	0.01794	3	48
15	IPR000536	Nucl hrmn rcpt lig-bd	InterPro	6.746e-05	0.001032	0.006361	0.01794	3	48
16	SM00430	HOLI	SMART	6.746e-05	0.001032	0.006361	0.01794	3	48
17	IPR032628	AC N	InterPro	7.373e-05	0.001032	0.006361	0.01961	2	8
18	PF16214	AC N	Pfam	7.373e-05	0.001032	0.006361	0.01961	2	8
19	IPR030672	Adcy	InterPro	7.373e-05	0.001032	0.006361	0.01961	2	8
20	3.30.50.10	-	Gene3D	0.000113	0.001503	0.00926	0.03005	3	57
21	IPR013088	Znf NHR/GATA	InterPro	0.000119	0.001507	0.009289	0.03165	3	58
22	IPR018297	A/G cyclase CS	InterPro	0.0003548	0.004084	0.02517	0.09438	2	17
23	3.30.70.1230	-	Gene3D	0.0003988	0.004084	0.02517	0.1061	2	18
24	IPR029787	Nucleotide cyclase	InterPro	0.0003988	0.004084	0.02517	0.1061	2	18
25	PS50125	GUANYLATE CYCLASE 2	PROSITE	0.0004452	0.004084	0.02517	0.1184	2	19
26	IPR001054	A/G cyclase	InterPro	0.0004452	0.004084	0.02517	0.1184	2	19
27	PS00452	GUANYLATE CYCLASE 1	PROSITE	0.0004452	0.004084	0.02517	0.1184	2	19
28	PF00211	Guanylate cyc	Pfam	0.0004452	0.004084	0.02517	0.1184	2	19
29	SM00044	CYCc	SMART	0.0004452	0.004084	0.02517	0.1184	2	19
30	PF00010	HLH	Pfam	0.0008275	0.007337	0.04522	0.2201	3	112
31	SM00353	HLH	SMART	0.0009392	0.007734	0.04766	0.2498	3	117
32	PS50888	BHLH	PROSITE	0.0009626	0.007734	0.04766	0.2561	3	118
33	IPR011598	bHLH dom	InterPro	0.0009864	0.007734	0.04766	0.2624	3	119
34	PF04549	CD47	Pfam	0.001657	0.007734	0.04766	0.4408	1	1
35	IPR001321	HIF-1 alpha	InterPro	0.001657	0.007734	0.04766	0.4408	1	1
36	IPR000332	ADRB2 rcpt	InterPro	0.001657	0.007734	0.04766	0.4408	1	1
37	IPR003075	1Cnucl rcpt B	InterPro	0.001657	0.007734	0.04766	0.4408	1	1
38	IPR024106	Tribbles TRB3	InterPro	0.001657	0.007734	0.04766	0.4408	1	1
39	IPR020466	IL-15 mml	InterPro	0.001657	0.007734	0.04766	0.4408	1	1
40	IPR001504	Brdyknn 2 rcpt	InterPro	0.001657	0.007734	0.04766	0.4408	1	1
41	3.30.1780.10	-	Gene3D	0.001657	0.007734	0.04766	0.4408	1	1
42	IPR020439	IL-15	InterPro	0.001657	0.007734	0.04766	0.4408	1	1
43	IPR030433	PAPPA	InterPro	0.001657	0.007734	0.04766	0.4408	1	1
44	IPR023401	ODC N	InterPro	0.001657	0.007734	0.04766	0.4408	1	1
45	IPR017361	Bifunc PIno P3 Pase/Pase PTEN	InterPro	0.001657	0.007734	0.04766	0.4408	1	1
46	IPR013147	CD47 TM	InterPro	0.001657	0.007734	0.04766	0.4408	1	1
47	IPR024863	TRPV1 channel	InterPro	0.001657	0.007734	0.04766	0.4408	1	1
48	IPR013270	CD47 Vset	InterPro	0.001657	0.007734	0.04766	0.4408	1	1
49	IPR024100	TFE3	InterPro	0.001657	0.007734	0.04766	0.4408	1	1
50	IPR024098	TFEB	InterPro	0.001657	0.007734	0.04766	0.4408	1	1
7: Pathway [Display Chart] 30 input genes in category / 505 annotations before applied cutoff / 12450 genes in category
	ID	Name	Source	pValue	FDR B&H	FDR B&Y	Bonferroni	Genes from Input	Genes in Annotation
1	983748	cGMP-PKG signaling pathway	BioSystems: KEGG	2.102e-06	0.001062	0.007223	0.001062	6	163
2	1272486	Insulin resistance	BioSystems: KEGG	5.126e-06	0.001294	0.008805	0.002589	5	107
3	PW:0000227	G protein signaling via Galphas family	Pathway Ontology	1.005e-05	0.001693	0.01151	0.005078	3	18
4	M15181	Regulation of PGC-1a	MSigDB C2 BIOCARTA (v6.0)	2.47e-05	0.003118	0.02121	0.01247	3	24
5	948277	Inflammatory mediator regulation of TRP channels	BioSystems: KEGG	8.123e-05	0.008204	0.05581	0.04102	4	97
6	1268841	Transcriptional activation of mitochondrial biogenesis	BioSystems: REACTOME	0.0001673	0.0123	0.08367	0.0845	3	45
7	1269652	Nuclear Receptor transcription pathway	BioSystems: REACTOME	0.0002432	0.0123	0.08367	0.1228	3	51
8	1269590	Adenylate cyclase activating pathway	BioSystems: REACTOME	0.0002496	0.0123	0.08367	0.126	2	10
9	1222950	Regulation of lipolysis in adipocytes	BioSystems: KEGG	0.0002883	0.0123	0.08367	0.1456	3	54
10	1268839	Mitochondrial biogenesis	BioSystems: REACTOME	0.0002883	0.0123	0.08367	0.1456	3	54
11	83105	Pathways in cancer	BioSystems: KEGG	0.0003053	0.0123	0.08367	0.1542	6	395
12	1270010	Fatty acid, triacylglycerol, and ketone body metabolism	BioSystems: REACTOME	0.0003132	0.0123	0.08367	0.1582	5	253
13	1492886	Apelin signaling pathway	BioSystems: KEGG	0.0003166	0.0123	0.08367	0.1599	4	138
14	952859	Oxytocin signaling pathway	BioSystems: KEGG	0.0004686	0.01459	0.09929	0.2366	4	153
15	1496831	Mitophagy - animal	BioSystems: KEGG	0.0004986	0.01459	0.09929	0.2518	3	65
16	1222951	Renin secretion	BioSystems: KEGG	0.0004986	0.01459	0.09929	0.2518	3	65
17	1059538	Central carbon metabolism in cancer	BioSystems: KEGG	0.0004986	0.01459	0.09929	0.2518	3	65
18	1268818	Adenylate cyclase inhibitory pathway	BioSystems: REACTOME	0.000578	0.01459	0.09929	0.2919	2	15
19	1268817	Inhibition of adenylate cyclase pathway	BioSystems: REACTOME	0.000578	0.01459	0.09929	0.2919	2	15
20	137949	LPA4-mediated signaling events	BioSystems: Pathway Interaction Database	0.000578	0.01459	0.09929	0.2919	2	15
21	1269871	Circadian Clock	BioSystems: REACTOME	0.0006461	0.01478	0.1005	0.3263	3	71
22	1269295	PKA activation	BioSystems: REACTOME	0.0006596	0.01478	0.1005	0.3331	2	16
23	83042	PPAR signaling pathway	BioSystems: KEGG	0.0006731	0.01478	0.1005	0.3399	3	72
24	1269294	PKA-mediated phosphorylation of CREB	BioSystems: REACTOME	0.0007464	0.01508	0.1026	0.3769	2	17
25	1270109	PKA activation in glucagon signalling	BioSystems: REACTOME	0.0007464	0.01508	0.1026	0.3769	2	17
26	83050	Calcium signaling pathway	BioSystems: KEGG	0.0008995	0.01747	0.1189	0.4542	4	182
27	SMP00128	Gluconeogenesis	SMPDB	0.0009357	0.0175	0.1191	0.4725	2	19
28	1269584	Opioid Signalling	BioSystems: REACTOME	0.001091	0.01969	0.1339	0.5512	3	85
29	1319989	Longevity regulating pathway	BioSystems: KEGG	0.001247	0.02168	0.1475	0.6297	3	89
30	153376	Salivary secretion	BioSystems: KEGG	0.001288	0.02168	0.1475	0.6503	3	90
31	P00030	Hypoxia response via HIF activation	PantherDB	0.00176	0.02867	0.195	0.8887	2	26
32	1144996	Glucagon signaling pathway	BioSystems: KEGG	0.001898	0.02917	0.1984	0.9586	3	103
33	1269478	Signaling by PDGF	BioSystems: REACTOME	0.001936	0.02917	0.1984	0.9779	5	379
34	1269293	Calmodulin induced events	BioSystems: REACTOME	0.002041	0.02917	0.1984	1	2	28
35	1269292	CaM pathway	BioSystems: REACTOME	0.002041	0.02917	0.1984	1	2	28
36	138044	Trk receptor signaling mediated by the MAPK pathway	BioSystems: Pathway Interaction Database	0.002189	0.02917	0.1984	1	2	29
37	PW:0000025	glycolysis/gluconeogenesis	Pathway Ontology	0.002189	0.02917	0.1984	1	2	29
38	1269460	NGF signalling via TRKA from the plasma membrane	BioSystems: REACTOME	0.002195	0.02917	0.1984	1	5	390
39	M1547	Control of skeletal myogenesis by HDAC and calcium/calmodulin-dependent kinase (CaMK)	MSigDB C2 BIOCARTA (v6.0)	0.002341	0.02956	0.2011	1	2	30
40	1269588	Ca-dependent events	BioSystems: REACTOME	0.002341	0.02956	0.2011	1	2	30
41	217716	Cholinergic synapse	BioSystems: KEGG	0.002411	0.02969	0.202	1	3	112
42	213818	Glutamatergic synapse	BioSystems: KEGG	0.002535	0.03048	0.2074	1	3	114
43	1270108	Glucagon signaling in metabolic regulation	BioSystems: REACTOME	0.002829	0.03143	0.2138	1	2	33
44	1269291	DAG and IP3 signaling	BioSystems: REACTOME	0.003002	0.03143	0.2138	1	2	34
45	989139	AMPK signaling pathway	BioSystems: KEGG	0.003002	0.03143	0.2138	1	3	121
46	373901	HTLV-I infection	BioSystems: KEGG	0.003142	0.03143	0.2138	1	4	256
47	138012	Signaling mediated by p38-alpha and p38-beta	BioSystems: Pathway Interaction Database	0.003179	0.03143	0.2138	1	2	35
48	M2499	CARM1 and Regulation of the Estrogen Receptor	MSigDB C2 BIOCARTA (v6.0)	0.003179	0.03143	0.2138	1	2	35
49	1270030	PPARA activates gene expression	BioSystems: REACTOME	0.003217	0.03143	0.2138	1	3	124
50	126909	Oocyte meiosis	BioSystems: KEGG	0.003217	0.03143	0.2138	1	3	124
8: Pubmed [Display Chart] 31 input genes in category / 16357 annotations before applied cutoff / 37678 genes in category
	ID	Name	Source	pValue	FDR B&H	FDR B&Y	Bonferroni	Genes from Input	Genes in Annotation
1	20044476	Associations of polymorphisms of eight muscle- or metabolism-related genes with performance in Mount Olympus marathon runners.	Pubmed	1.501e-14	2.456e-10	2.525e-09	2.456e-10	5	8
2	18660489	Multiple genetic variants along candidate pathways influence plasma high-density lipoprotein cholesterol concentrations.	Pubmed	3.83e-13	3.132e-09	3.22e-08	6.264e-09	9	250
3	24952961	A high-resolution spatiotemporal atlas of gene expression of the developing mouse brain.	Pubmed	4.879e-11	2.66e-07	2.734e-06	7.98e-07	14	1835
4	19065516	[Study of the 482G/A variation in PGC-1alpha gene domain MEF2C as possible mechanism of type 2 diabetes].	Pubmed	5.046e-10	2.064e-06	2.121e-05	8.254e-06	3	3
5	20952631	Association of single-nucleotide polymorphisms from 17 candidate genes with baseline symptom-limited exercise test duration and decrease in duration over 20 years: the Coronary Artery Risk Development in Young Adults (CARDIA) fitness study.	Pubmed	8.853e-10	2.896e-06	2.977e-05	1.448e-05	4	17
6	22247001	ACE I/D, ACTN3 R577X, PPARD T294C and PPARGC1A Gly482Ser polymorphisms and physical fitness in Taiwanese late adolescent girls.	Pubmed	2.016e-09	5.19e-06	5.335e-05	3.297e-05	3	4
7	11940593	Mitochondrial biogenesis and thyroid status maturation in brown fat require CCAAT/enhancer-binding protein alpha.	Pubmed	2.221e-09	5.19e-06	5.335e-05	3.633e-05	4	21
8	24086110	Hypoxic regulation of hand1 controls the fetal-neonatal switch in cardiac metabolism.	Pubmed	6.491e-09	1.327e-05	0.0001364	0.0001062	4	27
9	20453000	A Large-scale genetic association study of esophageal adenocarcinoma risk.	Pubmed	1.245e-08	2.262e-05	0.0002325	0.0002036	7	351
10	19653005	The combined impact of metabolic gene polymorphisms on elite endurance athlete status and related phenotypes.	Pubmed	6.028e-08	9.859e-05	0.001013	0.0009859	3	10
11	20059953	A systems approach reveals that the myogenesis genome network is regulated by the transcriptional repressor RP58.	Pubmed	1.042e-07	0.0001072	0.001102	0.001704	10	1398
12	19578796	Association of genetic variants with chronic kidney disease in individuals with different lipid profiles.	Pubmed	1.561e-07	0.0001072	0.001102	0.002554	5	152
13	18628400	Transcriptional coactivators PGC-1alpha and PGC-lbeta control overlapping programs required for perinatal maturation of the heart.	Pubmed	2.279e-07	0.0001072	0.001102	0.003728	3	15
14	28291835	Adipocyte arrestin domain-containing 3 protein (Arrdc3) regulates uncoupling protein 1 (Ucp1) expression in white adipose independently of canonical changes in β-adrenergic receptor signaling.	Pubmed	2.803e-07	0.0001072	0.001102	0.004586	3	16
15	20211142	An atlas of combinatorial transcriptional regulation in mouse and man.	Pubmed	3.12e-07	0.0001072	0.001102	0.005104	8	846
16	22326222	Imprinted gene dosage is critical for the transition to independent life.	Pubmed	4.08e-07	0.0001072	0.001102	0.006674	3	18
17	19274049	A census of human transcription factors: function, expression and evolution.	Pubmed	5.322e-07	0.0001072	0.001102	0.008705	8	908
18	26299309	Tbx15 controls skeletal muscle fibre-type determination and muscle metabolism.	Pubmed	5.694e-07	0.0001072	0.001102	0.009314	3	20
19	18285447	Extracellular matrix retention of thrombospondin 1 is controlled by its conserved C-terminal region.	Pubmed	6.556e-07	0.0001072	0.001102	0.01072	2	2
20	25736533	Transcription Factor Tfe3 Directly Regulates Pgc-1alpha in Muscle.	Pubmed	6.556e-07	0.0001072	0.001102	0.01072	2	2
21	16835222	CD47 is necessary for inhibition of nitric oxide-stimulated vascular cell responses by thrombospondin-1.	Pubmed	6.556e-07	0.0001072	0.001102	0.01072	2	2
22	18384112	Hypoxia stimulates the autocrine regulation of migration of vascular smooth muscle cells via HIF-1alpha-dependent expression of thrombospondin-1.	Pubmed	6.556e-07	0.0001072	0.001102	0.01072	2	2
23	22446944	Translocation renal cell carcinomas in adults: a single-institution experience.	Pubmed	6.556e-07	0.0001072	0.001102	0.01072	2	2
24	19513536	PPARdelta mediates IL15 metabolic actions in myotubes: effects of hyperthermia.	Pubmed	6.556e-07	0.0001072	0.001102	0.01072	2	2
25	20845004	Expressions of hypoxia-inducible factor-1α and hexokinase-II in gastric adenocarcinoma: the impact on prognosis and correlation to clinicopathologic features.	Pubmed	6.556e-07	0.0001072	0.001102	0.01072	2	2
26	22014686	Cofactor regulation of C5a chemotactic activity in physiological fluids. Requirement for the vitamin D binding protein, thrombospondin-1 and its receptors.	Pubmed	6.556e-07	0.0001072	0.001102	0.01072	2	2
27	25001859	Elevated postinjury thrombospondin 1-CD47 triggering aids differentiation of patients' defective inflammatory CD1a+dendritic cells.	Pubmed	6.556e-07	0.0001072	0.001102	0.01072	2	2
28	24337569	A role for peroxisome proliferator-activated receptor γ coactivator 1 (PGC-1) in the regulation of cardiac mitochondrial phospholipid biosynthesis.	Pubmed	6.556e-07	0.0001072	0.001102	0.01072	2	2
29	25720963	Lysosomal calcium signalling regulates autophagy through calcineurin and ​TFEB.	Pubmed	6.556e-07	0.0001072	0.001102	0.01072	2	2
30	26427438	The Potential Use of PGC-1α and PGC-1β to Protect the Retina by Stimulating Mitochondrial Repair.	Pubmed	6.556e-07	0.0001072	0.001102	0.01072	2	2
31	26159922	The PGC-1 coactivators promote an anti-inflammatory environment in skeletal muscle in vivo.	Pubmed	6.556e-07	0.0001072	0.001102	0.01072	2	2
32	16132959	Fatty acid-induced differential regulation of the genes encoding peroxisome proliferator-activated receptor-gamma coactivator-1alpha and -1beta in human skeletal muscle cells that have been differentiated in vitro.	Pubmed	6.556e-07	0.0001072	0.001102	0.01072	2	2
33	23707060	Disconnecting mitochondrial content from respiratory chain capacity in PGC-1-deficient skeletal muscle.	Pubmed	6.556e-07	0.0001072	0.001102	0.01072	2	2
34	27171064	TFEB and TFE3 cooperate in the regulation of the innate immune response in activated macrophages.	Pubmed	6.556e-07	0.0001072	0.001102	0.01072	2	2
35	22310107	Gene variants in PPARD and PPARGC1A are associated with timing of natural menopause in the general Japanese population.	Pubmed	6.556e-07	0.0001072	0.001102	0.01072	2	2
36	21343308	Heparan sulfate modification of the transmembrane receptor CD47 is necessary for inhibition of T cell receptor signaling by thrombospondin-1.	Pubmed	6.556e-07	0.0001072	0.001102	0.01072	2	2
37	22786682	PGC-1α rescues Huntington's disease proteotoxicity by preventing oxidative stress and promoting TFEB function.	Pubmed	6.556e-07	0.0001072	0.001102	0.01072	2	2
38	27780821	Adult expression of PGC-1α and -1β in skeletal muscle is not required for endurance exercise-induced enhancement of exercise capacity.	Pubmed	6.556e-07	0.0001072	0.001102	0.01072	2	2
39	26813791	TFEB and TFE3 are novel components of the integrated stress response.	Pubmed	6.556e-07	0.0001072	0.001102	0.01072	2	2
40	19661269	Dominant role of CD47-thrombospondin-1 interactions in myeloma-induced fusion of human dendritic cells: implications for bone disease.	Pubmed	6.556e-07	0.0001072	0.001102	0.01072	2	2
41	16896940	Peroxisome proliferator-activated receptor-gamma coactivator-1 and insulin resistance: acute effect of fatty acids.	Pubmed	6.556e-07	0.0001072	0.001102	0.01072	2	2
42	18675774	Human thrombospondin's (TSP-1) C-terminal domain opens to interact with the CD-47 receptor: a molecular modeling study.	Pubmed	6.556e-07	0.0001072	0.001102	0.01072	2	2
43	19284971	Thrombospondin-1 and CD47 regulate blood pressure and cardiac responses to vasoactive stress.	Pubmed	6.556e-07	0.0001072	0.001102	0.01072	2	2
44	24840925	Thrombospondin-1 and CD47 signaling regulate healing of thermal injury in mice.	Pubmed	6.556e-07	0.0001072	0.001102	0.01072	2	2
45	12632503	Expression and significance of PTEN, hypoxia-inducible factor-1 alpha in colorectal adenoma and adenocarcinoma.	Pubmed	6.556e-07	0.0001072	0.001102	0.01072	2	2
46	20610415	Thrombospondin-1 supports blood pressure by limiting eNOS activation and endothelial-dependent vasorelaxation.	Pubmed	6.556e-07	0.0001072	0.001102	0.01072	2	2
47	27742621	TSP1-CD47 signaling is upregulated in clinical pulmonary hypertension and contributes to pulmonary arterial vasculopathy and dysfunction.	Pubmed	6.556e-07	0.0001072	0.001102	0.01072	2	2
48	16951312	Thrombospondin/CD47 interaction: a pathway to generate regulatory T cells from human CD4+ CD25- T cells in response to inflammation.	Pubmed	6.556e-07	0.0001072	0.001102	0.01072	2	2
49	23499828	Thrombospondin-1 is a CD47-dependent endogenous inhibitor of hydrogen sulfide signaling in T cell activation.	Pubmed	6.556e-07	0.0001072	0.001102	0.01072	2	2
50	25048860	Molecular genetics and cellular features of TFE3 and TFEB fusion kidney cancers.	Pubmed	6.556e-07	0.0001072	0.001102	0.01072	2	2
9: Interaction [Display Chart] 31 input genes in category / 1313 annotations before applied cutoff / 17601 genes in category
	ID	Name	Source	pValue	FDR B&H	FDR B&Y	Bonferroni	Genes from Input	Genes in Annotation
1	int:MED12	MED12 interactions		1.656e-05	0.006652	0.05161	0.02174	4	88
2	int:PPP3CA	PPP3CA interactions		1.891e-05	0.006652	0.05161	0.02482	4	91
3	int:NCOA2	NCOA2 interactions		1.974e-05	0.006652	0.05161	0.02592	4	92
4	int:GNAS	GNAS interactions		2.335e-05	0.006652	0.05161	0.03066	4	96
5	int:GNAI1	GNAI1 interactions		2.533e-05	0.006652	0.05161	0.03326	4	98
6	int:NCOA1	NCOA1 interactions		4.748e-05	0.009697	0.07522	0.06234	4	115
7	int:AKT1	AKT1 interactions		5.17e-05	0.009697	0.07522	0.06788	6	389
8	int:AKAP5	AKAP5 interactions		6.239e-05	0.01024	0.07944	0.08192	3	44
9	int:CALM2	CALM2 interactions		7.134e-05	0.01041	0.08074	0.09367	3	46
10	int:GRK4	GRK4 interactions		8.351e-05	0.01096	0.08506	0.1096	2	8
11	int:TFEC	TFEC interactions		0.0001072	0.0128	0.09931	0.1408	2	9
12	int:IGFBP4	IGFBP4 interactions		0.0001339	0.01327	0.103	0.1758	2	10
13	int:NCOA3	NCOA3 interactions		0.0001368	0.01327	0.103	0.1796	4	151
14	int:UBE2I	UBE2I interactions		0.0001415	0.01327	0.103	0.1858	6	467
15	int:CALM1	CALM1 interactions		0.0002316	0.02028	0.1573	0.3041	5	323
16	int:NRIP1	NRIP1 interactions		0.00025	0.02052	0.1592	0.3283	3	70
17	int:EP300	EP300 interactions		0.0002837	0.02192	0.17	0.3726	6	531
18	int:PPARGC1A	PPARGC1A interactions		0.0003188	0.02325	0.1804	0.4186	3	76
19	int:GRK3	GRK3 interactions		0.0004016	0.02576	0.1999	0.5273	2	17
20	int:SSR4	SSR4 interactions		0.0004431	0.02576	0.1999	0.5818	3	85
21	int:HLA-B	HLA-B interactions		0.0004431	0.02576	0.1999	0.5818	3	85
22	int:SMAD3	SMAD3 interactions		0.000449	0.02576	0.1999	0.5896	5	373
23	int:MYOZ1	MYOZ1 interactions		0.0004513	0.02576	0.1999	0.5926	2	18
24	int:HNF4A	HNF4A interactions		0.0004744	0.02595	0.2013	0.6229	3	87
25	int:MYLK2	MYLK2 interactions		0.0005039	0.02646	0.2053	0.6616	2	19
26	int:SRC	SRC interactions		0.0006455	0.0326	0.2529	0.8475	5	404
27	int:HDAC7	HDAC7 interactions		0.0006719	0.03267	0.2535	0.8822	3	98
28	int:MAFK	MAFK interactions		0.0008088	0.03793	0.2942	1	2	24
29	int:TFEB	TFEB interactions		0.0009503	0.04303	0.3338	1	2	26
30	int:FASN	FASN interactions		0.0009902	0.04334	0.3362	1	3	112
31	int:TFE3	TFE3 interactions		0.001025	0.04342	0.3369	1	2	27
32	int:SIRT1	SIRT1 interactions		0.001148	0.04709	0.3653	1	4	265
33	int:BCL6	BCL6 interactions		0.001209	0.04808	0.373	1	3	120
34	int:SLC25A6	SLC25A6 interactions		0.001267	0.04895	0.3797	1	3	122
35	int:RASSF2	RASSF2 interactions		0.001352	0.04932	0.3826	1	2	31
36	int:ZBTB3	ZBTB3 interactions		0.001352	0.04932	0.3826	1	2	31
10: Cytoband [Display Chart] 30 input genes in category / 30 annotations before applied cutoff / 34661 genes in category
	ID	Name	Source	pValue	FDR B&H	FDR B&Y	Bonferroni	Genes from Input	Genes in Annotation
1	3q13.1-q13.2	3q13.1-q13.2		0.00173	0.0173	0.06913	0.05191	1	2
2	20p13-p12.2	20p13-p12.2		0.00173	0.0173	0.06913	0.05191	1	2
3	14q32.1-q32.2	14q32.1-q32.2		0.00173	0.0173	0.06913	0.05191	1	2
4	5q31-q32	5q31-q32		0.003458	0.02593	0.1036	0.1037	1	4
5	4p15.1	4p15.1		0.006043	0.03102	0.1239	0.1813	1	7
6	10q23.3	10q23.3		0.006904	0.03102	0.1239	0.2071	1	8
7	5q14	5q14		0.008623	0.03102	0.1239	0.2587	1	10
8	4q31	4q31		0.009481	0.03102	0.1239	0.2844	1	11
9	15q15	15q15		0.01034	0.03102	0.1239	0.3102	1	12
10	2q12	2q12		0.01034	0.03102	0.1239	0.3102	1	12
11	20q13.31	20q13.31		0.01462	0.03435	0.1372	0.4385	1	17
12	9q22	9q22		0.01632	0.03435	0.1372	0.4897	1	19
13	10q24.31	10q24.31		0.01632	0.03435	0.1372	0.4897	1	19
14	3q21.1	3q21.1		0.01717	0.03435	0.1372	0.5152	1	20
15	14q23.2	14q23.2		0.01717	0.03435	0.1372	0.5152	1	20
16	2p13	2p13		0.02057	0.03858	0.1541	0.6172	1	24
17	8q24	8q24		0.02481	0.04378	0.1749	0.7443	1	29
18	4q24	4q24		0.02987	0.04645	0.1856	0.896	1	35
19	16p12.2	16p12.2		0.03155	0.04645	0.1856	0.9464	1	37
20	17p13	17p13		0.03155	0.04645	0.1856	0.9464	1	37
21	6p21.2	6p21.2		0.03322	0.04645	0.1856	0.9967	1	39
22	9q33.2	9q33.2		0.03406	0.04645	0.1856	1	1	40
11: Transcription Factor Binding Site [Display Chart] 27 input genes in category / 379 annotations before applied cutoff / 9770 genes in category
	ID	Name	Source	pValue	FDR B&H	FDR B&Y	Bonferroni	Genes from Input	Genes in Annotation
1	V$ATF1 Q6	V$ATF1 Q6		0.0001542	0.03624	0.2362	0.05843	5	191
2	V$WHN B	V$WHN B		0.0001913	0.03624	0.2362	0.07249	5	200
12: Gene Family [Display Chart] 25 input genes in category / 25 annotations before applied cutoff / 18194 genes in category
	ID	Name	Source	pValue	FDR B&H	FDR B&Y	Bonferroni	Genes from Input	Genes in Annotation
1	71	Nuclear hormone receptors	genenames.org	4.05e-05	0.001012	0.003863	0.001012	3	49
2	53	Adenylate cyclases	genenames.org	8.102e-05	0.001013	0.003865	0.002026	2	10
3	420	Basic helix-loop-helix proteins	genenames.org	0.0004489	0.003741	0.01427	0.01122	3	110
4	897	Pappalysins|Sushi domain containing	genenames.org	0.002746	0.01373	0.0524	0.06866	1	2
5	223	Bradykinin receptors	genenames.org	0.002746	0.01373	0.0524	0.06866	1	2
6	649	Myocyte enhancer factor 2 proteins|MADS box family	genenames.org	0.005485	0.01903	0.07263	0.1371	1	4
7	1112	Actinins	genenames.org	0.005485	0.01903	0.07263	0.1371	1	4
8	902	C2 tensin-type domain containing|PTEN protein phosphatases	genenames.org	0.006852	0.01903	0.07263	0.1713	1	5
9	1086	Myocyte enhancer factor 2 proteins|MADS box family	genenames.org	0.006852	0.01903	0.07263	0.1713	1	5
10	938	Sirtuins	genenames.org	0.009581	0.0228	0.08699	0.2395	1	7
11	837	SH2 domain containing|C2 tensin-type domain containing|PTEN protein phosphatases	genenames.org	0.01094	0.0228	0.08699	0.2736	1	8
12	553	Fatty acid desaturases	genenames.org	0.01094	0.0228	0.08699	0.2736	1	8
13	169	Adrenoceptors	genenames.org	0.0123	0.02366	0.09027	0.3075	1	9
14	693	Protein phosphatase catalytic subunits	genenames.org	0.01772	0.03165	0.1208	0.4431	1	13
15	781	CD molecules|Tumor necrosis factor superfamily	genenames.org	0.02446	0.04076	0.1556	0.6114	1	18
13: Coexpression [Display Chart] 31 input genes in category / 3771 annotations before applied cutoff / 23137 genes in category
	ID	Name	Source	pValue	FDR B&H	FDR B&Y	Bonferroni	Genes from Input	Genes in Annotation
1	19192944-TableS4	Human Ovarian Crijns09 2394Genes 17PathwayPredictor	GeneSigDB	4.439e-08	0.0001674	0.001475	0.0001674	13	1584
2	M18149	Genes up-regulated in peripheral blood monocytes by HGF [GeneID=3082].	MSigDB C2: CGP Curated Gene Sets (v6.0)	1.08e-06	0.002037	0.01795	0.004074	7	418
3	M3004	Genes down-regulated in type 2B (EDL) vs type 1 (soleus) myofibers.	MSigDB C2: CGP Curated Gene Sets (v6.0)	2.08e-06	0.002614	0.02304	0.007843	3	19
4	16103063-Table1	Human Lung Coxon05 31genes	GeneSigDB	4.325e-06	0.004077	0.03593	0.01631	3	24
5	M8518	Genes down-regulated in CD8 T cells: ID3 [GeneID=3399] knockout versus wildtype.	MSigDB C7: Immunologic Signatures (v6.0)	6.497e-06	0.004083	0.03598	0.0245	5	200
6	M5909	Genes involved in development of skeletal muscle (myogenesis).	MSigDB H: Hallmark Gene Sets (v6.0)	6.497e-06	0.004083	0.03598	0.0245	5	200
7	M2434	Transcripts dependent upon IRS1 and IRS2 [GeneID=3667, 8660] for normal expression in liver.	MSigDB C2: CGP Curated Gene Sets (v6.0)	8.721e-06	0.004375	0.03855	0.03289	4	98
8	M3185	Genes down-regulated in at least one of three multiple myeloma (MM) cell lines treated with the DNA hypomethylating agent decitabine (5-aza-2'-deoxycytidine) [PubChem=451668].	MSigDB C2: CGP Curated Gene Sets (v6.0)	1.147e-05	0.004375	0.03855	0.04324	4	105
9	12509443-Table2	Human ProteinKinases Frevel03 425genes	GeneSigDB	1.276e-05	0.004375	0.03855	0.04813	6	398
10	15895078-Table2	Mouse StemCell Tseng05 37genes	GeneSigDB	1.385e-05	0.004375	0.03855	0.05221	3	35
11	15793299-TableC	Mouse Breast Astolfi05 1104genes TumorGenes	GeneSigDB	1.437e-05	0.004375	0.03855	0.05419	8	872
12	M19971	Genes up-regulated in peripheral blood mononucleocytes by HGF [GeneID=3082] compared to those regulated by CSF2RB (GM-CSF) and IL4 [GeneID=1437;3565].	MSigDB C2: CGP Curated Gene Sets (v6.0)	1.469e-05	0.004375	0.03855	0.05539	6	408
13	17099726-SuppTable1	Human Breast HernandezVargas07 313genes	GeneSigDB	1.508e-05	0.004375	0.03855	0.05687	5	238
14	18199535-SuppTable1	Human StemCell Amundson08 990genes	GeneSigDB	2.287e-05	0.00616	0.05428	0.08624	8	930
15	18704457-Table3	Human Colon Qiao09 9genes	GeneSigDB	4.84e-05	0.01217	0.1072	0.1825	2	8
16	18180321-SuppTable1	Rat Breast Moral08 96genes	GeneSigDB	7.436e-05	0.01622	0.143	0.2804	3	61
17	M12636	Genes up-regulated in peripheral blood monocytes by CSF2RB (GM-CSF) and IL4 [GeneID=1437;3565].	MSigDB C2: CGP Curated Gene Sets (v6.0)	8.032e-05	0.01622	0.143	0.3029	5	338
18	18172295-SuppTable4	Human Bone Heller08 693genes	GeneSigDB	0.000108	0.01622	0.143	0.4074	5	360
19	15525570-SuppTable1	Human Ovarian Rae04 209genes	GeneSigDB	0.0001189	0.01622	0.143	0.4485	4	191
20	19010862-TableS2	Human Breast Laere08 205genes	GeneSigDB	0.000134	0.01622	0.143	0.5052	4	197
21	M5544	Genes up-regulated in comparison of B cells versus central memory CD4 [GeneID=920] T cells.	MSigDB C7: Immunologic Signatures (v6.0)	0.000134	0.01622	0.143	0.5052	4	197
22	M2421	Genes up-regulated in M2-10B4 cells (osteoblast) in response to phenylamil [PubChem=4755].	MSigDB C2: CGP Curated Gene Sets (v6.0)	0.0001343	0.01622	0.143	0.5063	2	13
23	16455954-TableS2	Human StemCell Dekker06 439genes	GeneSigDB	0.0001391	0.01622	0.143	0.5247	5	380
24	M9595	Genes down-regulated in thymic T conv: CD24 high [GeneID=100133941] versus CD24 low [GeneID=100133941].	MSigDB C7: Immunologic Signatures (v6.0)	0.000142	0.01622	0.143	0.5354	4	200
25	M8978	Genes up-regulated in CD4 [GeneID=920] T cells over-expressing FOXP3 [GeneID=50943] and PPARg1 isoform of PPARG [GeneID=5468]: untreated versus GW1929 [PubChem=6518171].	MSigDB C7: Immunologic Signatures (v6.0)	0.000142	0.01622	0.143	0.5354	4	200
26	M6671	Genes down-regulated in bone marrow-derived macrophagesat 180 min of stimulation by IL10 [GeneID=3486] and LPS: IL6 [GeneID=3469] knockout versus IL10 [GeneID=3486] knockout.	MSigDB C7: Immunologic Signatures (v6.0)	0.000142	0.01622	0.143	0.5354	4	200
27	M6442	Genes down-regulated in CD8A [GeneID=925] T cells versus B1 B lymphocytes.	MSigDB C7: Immunologic Signatures (v6.0)	0.000142	0.01622	0.143	0.5354	4	200
28	M4945	Genes up-regulated in comparison of monocytes versus plasmacytoid dendritic cells (pDC).	MSigDB C7: Immunologic Signatures (v6.0)	0.000142	0.01622	0.143	0.5354	4	200
29	M4379	Genes up-regulated in comparison of lung tissue from wild type mice subjected to ozone for 0 h versus that from TLR4 [GeneID=7099] deficient mice subjected to ozone for 48 h.	MSigDB C7: Immunologic Signatures (v6.0)	0.000142	0.01622	0.143	0.5354	4	200
30	M304	Genes down-regulated in primary bronchial epithelial cells: control versus stimulated with IL17A and IL22 [GeneID=3605;50616].	MSigDB C7: Immunologic Signatures (v6.0)	0.000142	0.01622	0.143	0.5354	4	200
31	M3675	Genes up-regulated in comparison of T effector cells from uninfected mice versus T effector cells from mice infected with S. mansoni.	MSigDB C7: Immunologic Signatures (v6.0)	0.000142	0.01622	0.143	0.5354	4	200
32	M8782	Genes up-regulated in peritoneal macrophages: control versus Pam3Cys-Ser-(Lys)4 [PubChem=130704].	MSigDB C7: Immunologic Signatures (v6.0)	0.000142	0.01622	0.143	0.5354	4	200
33	M3098	Genes up-regulated in comparison of dendritic cells activated in the absense of VAF347 [PubChem=10172275] versus those activated in the presence of VAF347 [PubChem=10172275].	MSigDB C7: Immunologic Signatures (v6.0)	0.000142	0.01622	0.143	0.5354	4	200
34	19036130-TableS1a	Mouse Viral Mendoza-Villanueva08 1830genes	GeneSigDB	0.0001466	0.01626	0.1432	0.5527	9	1561
35	M4625	Genes whose expression peaked at 20 min after stimulation of MCF10A cells with EGF [GeneID=1950].	MSigDB C2: CGP Curated Gene Sets (v6.0)	0.0001565	0.0164	0.1445	0.5902	2	14
36	16317158-Table2	Human Breast Guo05 14genes down EGCG	GeneSigDB	0.0001565	0.0164	0.1445	0.5902	2	14
37	19946333-SuppTable1	Human StemCell Lambert09 15genes	GeneSigDB	0.0001805	0.01839	0.1621	0.6805	2	15
38	M1555	Adipocyte abundant genes down-regulated in 3T3-L1 cells (fibroblasts induced to differentiate to adipocytes) in response to TNF [GeneID=7124].	MSigDB C2: CGP Curated Gene Sets (v6.0)	0.0001928	0.01913	0.1686	0.7271	3	84
39	20103679-ST3-C	Human Breast Wood10 302genes	GeneSigDB	0.0002011	0.01944	0.1713	0.7582	4	219
40	M2540	Gamma and UV responding genes.	MSigDB C2: CGP Curated Gene Sets (v6.0)	0.0002212	0.02086	0.1838	0.8343	3	88
41	M1351	Genes down-regulated in the urogenital sinus (UGS) of day E16 females exposed to the androgen dihydrotestosterone [PubChem=10635] for 48 h.	MSigDB C2: CGP Curated Gene Sets (v6.0)	0.0002418	0.02198	0.1937	0.9118	5	428
42	M3278	Genes down-regulated in SaOS-2 cells (osteosarcoma) upon knockdown of YY1 [GeneID=7528] by RNAi.	MSigDB C2: CGP Curated Gene Sets (v6.0)	0.0002523	0.02198	0.1937	0.9513	3	92
43	M7396	Genes down-regulated in the Kras2LA mouse lung cancer model with mutated KRAS [GeneID=3845].	MSigDB C2: CGP Curated Gene Sets (v6.0)	0.0002606	0.02198	0.1937	0.9827	5	435
44	M8876	Down-regulated genes in MM1.S cells (multiple myeloma) treated with adaphostin [PubChem=387042], a tyrosine kinase inhibitor with anticancer properties.	MSigDB C2: CGP Curated Gene Sets (v6.0)	0.0002623	0.02198	0.1937	0.9891	2	18
45	15388584-Table5	Human BoneMarrow Abraham05 20genes	GeneSigDB	0.0002623	0.02198	0.1937	0.9891	2	18
46	16488994-SuppTable1b	Mouse Lung Lu06 856genes Array MEO430Av2	GeneSigDB	0.0002834	0.02301	0.2028	1	5	443
47	M9880	Genes down-regulated in immunoglobulin light chain amyloidosis plasma cells (ALPC) compared to multiple myeloma (MM) cells.	MSigDB C2: CGP Curated Gene Sets (v6.0)	0.0002929	0.02301	0.2028	1	2	19
48	M2056	Adipocyte abundant genes down-regulated in 3T3-L1 cells (fibroblasts induced to differentiate to adipocytes) in response to troglitazone [PubChem=5591].	MSigDB C2: CGP Curated Gene Sets (v6.0)	0.0002929	0.02301	0.2028	1	2	19
49	16488994-SuppTable1a	Mouse Lung Lu06 856genes Array MG U74Av2	GeneSigDB	0.0003015	0.02321	0.2045	1	5	449
50	15489324-TableS2	Human Messina 04 1962genes TranscriptionFactors	GeneSigDB	0.0003337	0.02476	0.2182	1	9	1741
14: Coexpression Atlas [Display Chart] 31 input genes in category / 1975 annotations before applied cutoff / 21700 genes in category
	ID	Name	Source	pValue	FDR B&H	FDR B&Y	Bonferroni	Genes from Input	Genes in Annotation
1	gudmap dev gonad e13.5 M SertoliCell Sox9 500	dev gonad e13.5 M SertoliCell Sox9 top-relative-expression-ranked 500	Gudmap Mouse ST 1.0	2.94e-05	0.03816	0.3116	0.05807	6	433
2	gudmap dev gonad e13.5 M InterstitFLeydig MafB k4 1000	dev gonad e13.5 M InterstitFLeydig MafB k-means-cluster#4 top-relative-expression-ranked 1000	Gudmap Mouse ST 1.0	4.312e-05	0.03816	0.3116	0.08515	4	138
3	JC fibro 1000	JC fibro top-relative-expression-ranked 1000	PCBC	5.796e-05	0.03816	0.3116	0.1145	8	994
15: Computational [Display Chart] 25 input genes in category / 162 annotations before applied cutoff / 10037 genes in category
No results to display
16: MicroRNA [Display Chart] 31 input genes in category / 2966 annotations before applied cutoff / 72241 genes in category
	ID	Name	Source	pValue	FDR B&H	FDR B&Y	Bonferroni	Genes from Input	Genes in Annotation
1	hsa-miR-548p:PITA	hsa-miR-548p:PITA TOP	PITA	2.842e-12	8.429e-09	7.225e-08	8.429e-09	10	895
2	CACTTTG,MIR-520H:MSigDB	CACTTTG,MIR-520H:MSigDB	MSigDB	5.734e-10	5.323e-07	4.563e-06	1.701e-06	6	224
3	CACTTTG,MIR-520G:MSigDB	CACTTTG,MIR-520G:MSigDB	MSigDB	5.734e-10	5.323e-07	4.563e-06	1.701e-06	6	224
4	hsa-miR-520f:mirSVR lowEffct	hsa-miR-520f:mirSVR nonconserved lowEffect-0.1-0.5	MicroRNA.org	2.489e-09	5.323e-07	4.563e-06	7.383e-06	10	1801
5	hsa-let-7f-5p:TargetScan	hsa-let-7f-5p	TargetScan	2.718e-09	5.323e-07	4.563e-06	8.063e-06	8	873
6	hsa-let-7g-5p:TargetScan	hsa-let-7g-5p	TargetScan	2.718e-09	5.323e-07	4.563e-06	8.063e-06	8	873
7	hsa-let-7d-5p:TargetScan	hsa-let-7d-5p	TargetScan	2.718e-09	5.323e-07	4.563e-06	8.063e-06	8	873
8	hsa-let-7c-5p:TargetScan	hsa-let-7c-5p	TargetScan	2.718e-09	5.323e-07	4.563e-06	8.063e-06	8	873
9	hsa-let-7b-5p:TargetScan	hsa-let-7b-5p	TargetScan	2.718e-09	5.323e-07	4.563e-06	8.063e-06	8	873
10	hsa-let-7a-5p:TargetScan	hsa-let-7a-5p	TargetScan	2.718e-09	5.323e-07	4.563e-06	8.063e-06	8	873
11	hsa-let-7i-5p:TargetScan	hsa-let-7i-5p	TargetScan	2.718e-09	5.323e-07	4.563e-06	8.063e-06	8	873
12	hsa-miR-98-5p:TargetScan	hsa-miR-98-5p	TargetScan	2.718e-09	5.323e-07	4.563e-06	8.063e-06	8	873
13	hsa-let-7e-5p:TargetScan	hsa-let-7e-5p	TargetScan	2.718e-09	5.323e-07	4.563e-06	8.063e-06	8	873
14	GCACTTT,MIR-106B:MSigDB	GCACTTT,MIR-106B:MSigDB	MSigDB	3.41e-09	5.323e-07	4.563e-06	1.011e-05	7	555
15	GCACTTT,MIR-519D:MSigDB	GCACTTT,MIR-519D:MSigDB	MSigDB	3.41e-09	5.323e-07	4.563e-06	1.011e-05	7	555
16	GCACTTT,MIR-17-5P:MSigDB	GCACTTT,MIR-17-5P:MSigDB	MSigDB	3.41e-09	5.323e-07	4.563e-06	1.011e-05	7	555
17	GCACTTT,MIR-20B:MSigDB	GCACTTT,MIR-20B:MSigDB	MSigDB	3.41e-09	5.323e-07	4.563e-06	1.011e-05	7	555
18	GCACTTT,MIR-106A:MSigDB	GCACTTT,MIR-106A:MSigDB	MSigDB	3.41e-09	5.323e-07	4.563e-06	1.011e-05	7	555
19	GCACTTT,MIR-20A:MSigDB	GCACTTT,MIR-20A:MSigDB	MSigDB	3.41e-09	5.323e-07	4.563e-06	1.011e-05	7	555
20	hsa-miR-107:mirSVR lowEffct	hsa-miR-107:mirSVR conserved lowEffect-0.1-0.5	MicroRNA.org	5.435e-09	7.677e-07	6.581e-06	1.612e-05	10	1955
21	hsa-miR-103:mirSVR lowEffct	hsa-miR-103:mirSVR conserved lowEffect-0.1-0.5	MicroRNA.org	5.435e-09	7.677e-07	6.581e-06	1.612e-05	10	1955
22	hsa-miR-642:mirSVR lowEffct	hsa-miR-642:mirSVR nonconserved lowEffect-0.1-0.5	MicroRNA.org	6.281e-09	8.467e-07	7.259e-06	1.863e-05	10	1985
23	hsa-miR-578:PITA	hsa-miR-578:PITA TOP	PITA	6.578e-09	8.483e-07	7.272e-06	1.951e-05	6	337
24	hsa-miR-20a:mirSVR highEffct	hsa-miR-20a:mirSVR conserved highEffect-0.5	MicroRNA.org	2.526e-08	3.121e-06	2.676e-05	7.491e-05	9	1684
25	hsa-miR-513a-3p:PITA	hsa-miR-513a-3p:PITA TOP	PITA	3.435e-08	4.076e-06	3.494e-05	0.0001019	7	778
26	hsa-miR-484:mirSVR lowEffct	hsa-miR-484:mirSVR nonconserved lowEffect-0.1-0.5	MicroRNA.org	5.528e-08	6.306e-06	5.406e-05	0.000164	9	1846
27	hsa-miR-603:Functional MTI	Functional MTI	miRTarbase	7.447e-08	8.106e-06	6.949e-05	0.0002209	6	508
28	hsa-miR-8485:Functional MTI (Weak)	Functional MTI (Weak)	miRTarbase	7.742e-08	8.106e-06	6.949e-05	0.0002296	7	877
29	hsa-miR-194:mirSVR lowEffct	hsa-miR-194:mirSVR conserved lowEffect-0.1-0.5	MicroRNA.org	7.926e-08	8.106e-06	6.949e-05	0.0002351	9	1926
30	hsa-miR-136:PITA	hsa-miR-136:PITA TOP	PITA	8.633e-08	8.536e-06	7.317e-05	0.0002561	5	257
31	TATTATA,MIR-374:MSigDB	TATTATA,MIR-374:MSigDB	MSigDB	1.024e-07	9.798e-06	8.399e-05	0.0003037	5	266
32	hsa-miR-374a-5p:TargetScan	hsa-miR-374a-5p	TargetScan	1.125e-07	1.011e-05	8.67e-05	0.0003338	6	545
33	hsa-miR-374b-5p:TargetScan	hsa-miR-374b-5p	TargetScan	1.125e-07	1.011e-05	8.67e-05	0.0003338	6	545
34	hsa-miR-889:PITA	hsa-miR-889:PITA TOP	PITA	1.32e-07	1.152e-05	9.874e-05	0.0003916	5	280
35	hsa-miR-15b:mirSVR highEffct	hsa-miR-15b:mirSVR conserved highEffect-0.5	MicroRNA.org	1.381e-07	1.17e-05	0.0001003	0.0004095	8	1454
36	hsa-miR-15a:mirSVR highEffct	hsa-miR-15a:mirSVR conserved highEffect-0.5	MicroRNA.org	1.425e-07	1.174e-05	0.0001006	0.0004226	8	1460
37	hsa-miR-590-3p:PITA	hsa-miR-590-3p:PITA TOP	PITA	1.556e-07	1.247e-05	0.0001069	0.0004614	8	1477
38	hsa-miR-424:mirSVR highEffct	hsa-miR-424:mirSVR conserved highEffect-0.5	MicroRNA.org	1.663e-07	1.298e-05	0.0001113	0.0004932	8	1490
39	hsa-miR-17:mirSVR highEffct	hsa-miR-17:mirSVR conserved highEffect-0.5	MicroRNA.org	2.879e-07	2.135e-05	0.000183	0.0008539	8	1602
40	hsa-miR-106a:mirSVR highEffct	hsa-miR-106a:mirSVR conserved highEffect-0.5	MicroRNA.org	2.879e-07	2.135e-05	0.000183	0.0008539	8	1602
41	hsa-miR-20b:mirSVR highEffct	hsa-miR-20b:mirSVR conserved highEffect-0.5	MicroRNA.org	3.018e-07	2.183e-05	0.0001871	0.0008951	8	1612
42	hsa-miR-28-5p:mirSVR lowEffct	hsa-miR-28-5p:mirSVR conserved lowEffect-0.1-0.5	MicroRNA.org	3.94e-07	2.783e-05	0.0002385	0.001169	8	1670
43	hsa-miR-2117:mirSVR highEffct	hsa-miR-2117:mirSVR nonconserved highEffect-0.5	MicroRNA.org	4.573e-07	3.155e-05	0.0002704	0.001356	7	1142
44	hsa-miR-17-5p:Functional MTI	Functional MTI	miRTarbase	5.723e-07	3.838e-05	0.000329	0.001697	7	1181
45	hsa-miR-16-1*:mirSVR highEffct	hsa-miR-16-1*:mirSVR nonconserved highEffect-0.5	MicroRNA.org	5.823e-07	3.838e-05	0.000329	0.001727	8	1759
46	hsa-let-7d:mirSVR lowEffct	hsa-let-7d:mirSVR conserved lowEffect-0.1-0.5	MicroRNA.org	6.207e-07	3.984e-05	0.0003415	0.001841	8	1774
47	hsa-miR-595:mirSVR lowEffct	hsa-miR-595:mirSVR nonconserved lowEffect-0.1-0.5	MicroRNA.org	6.313e-07	3.984e-05	0.0003415	0.001872	8	1778
48	hsa-miR-625-3p:Functional MTI (Weak)	Functional MTI (Weak)	miRTarbase	6.47e-07	3.998e-05	0.0003427	0.001919	3	39
49	hsa-miR-151-3p:mirSVR lowEffct	hsa-miR-151-3p:mirSVR nonconserved lowEffect-0.1-0.5	MicroRNA.org	7.303e-07	4.421e-05	0.0003789	0.002166	7	1225
50	hsa-miR-633:mirSVR lowEffct	hsa-miR-633:mirSVR nonconserved lowEffect-0.1-0.5	MicroRNA.org	8.096e-07	4.802e-05	0.0004117	0.002401	8	1838
17: Drug [Display Chart] 31 input genes in category / 10410 annotations before applied cutoff / 22841 genes in category
	ID	Name	Source	pValue	FDR B&H	FDR B&Y	Bonferroni	Genes from Input	Genes in Annotation
1	CID000005300	NSC236997	Stitch	2.478e-12	2.58e-08	2.536e-07	2.58e-08	12	539
2	ctd:D000431	Ethanol	CTD	4.127e-11	2.148e-07	2.111e-06	4.296e-07	16	1620
3	ctd:D019787	Linoleic Acid	CTD	3.836e-09	1.331e-05	0.0001308	3.993e-05	6	99
4	ctd:D003513	Cycloheximide	CTD	5.559e-09	1.447e-05	0.0001422	5.787e-05	9	449
5	ctd:D005227	Fatty Acids	CTD	1.308e-08	2.714e-05	0.0002667	0.0001361	5	57
6	ctd:D010656	Phenylephrine	CTD	1.564e-08	2.714e-05	0.0002667	0.0001628	9	506
7	CID000001927	9-HODE	Stitch	3.363e-08	3.844e-05	0.0003778	0.0003501	6	142
8	ctd:C025474	rebaudioside A	CTD	3.442e-08	3.844e-05	0.0003778	0.0003583	4	25
9	ctd:C093642	SB 203580	CTD	3.617e-08	3.844e-05	0.0003778	0.0003765	8	388
10	CID000003285	ethylnylestradiol	Stitch	3.693e-08	3.844e-05	0.0003778	0.0003844	12	1251
11	ctd:C089730	rosiglitazone	CTD	4.652e-08	3.955e-05	0.0003887	0.0004843	13	1570
12	ctd:C012043	stevioside	CTD	4.766e-08	3.955e-05	0.0003887	0.0004961	4	27
13	ctd:D008687	Metformin	CTD	4.939e-08	3.955e-05	0.0003887	0.0005142	8	404
14	ctd:C056507	gemcitabine	CTD	6.157e-08	4.578e-05	0.0004499	0.0006409	7	270
15	CID000001060	pyruvic acid	Stitch	7.163e-08	4.828e-05	0.0004745	0.0007457	8	424
16	CID000043216	dihydroalprenolol	Stitch	7.421e-08	4.828e-05	0.0004745	0.0007725	4	30
17	ctd:C012042	steviol	CTD	8.512e-08	4.847e-05	0.0004763	0.0008861	4	31
18	CID000145068	nitric oxide	Stitch	8.551e-08	4.847e-05	0.0004763	0.0008902	11	1076
19	CID000004308	F-L-Leu	Stitch	8.846e-08	4.847e-05	0.0004763	0.0009209	5	83
20	CID000000501	AC1Q5S71	Stitch	9.818e-08	5.11e-05	0.0005022	0.001022	6	170
21	ctd:D003474	Curcumin	CTD	1.088e-07	5.228e-05	0.0005138	0.001132	10	853
22	CID000068618	iodocyanopindolol	Stitch	1.105e-07	5.228e-05	0.0005138	0.00115	4	33
23	4153 UP	Trichostatin A, from Streptomyces sp.; Up 200; 0.1uM; MCF7; HT HG-U133A	Broad Institute CMAP Up	1.166e-07	5.277e-05	0.0005186	0.001214	6	175
24	CID000000853	thryroxine	Stitch	1.32e-07	5.726e-05	0.0005627	0.001374	7	302
25	ctd:D005947	Glucose	CTD	1.577e-07	6.567e-05	0.0006454	0.001642	12	1428
26	ctd:D000069059	Atorvastatin Calcium	CTD	1.781e-07	7.131e-05	0.0007008	0.001854	6	188
27	ctd:D005576	Colforsin	CTD	1.873e-07	7.223e-05	0.0007099	0.00195	7	318
28	ctd:C432165	pyrazolanthrone	CTD	2.039e-07	7.581e-05	0.000745	0.002123	7	322
29	CID000002436	BRL 37344	Stitch	2.997e-07	0.000104	0.001022	0.003119	4	42
30	CID000002687	CGP 12177	Stitch	2.997e-07	0.000104	0.001022	0.003119	4	42
31	ctd:D017638	Asbestos, Crocidolite	CTD	3.632e-07	0.000122	0.001199	0.003781	11	1242
32	CID000003758	IBMX	Stitch	5.017e-07	0.0001632	0.001604	0.005222	7	368
33	CID000003413	forskolin from Coleus forskohlii	Stitch	5.38e-07	0.0001697	0.001668	0.005601	10	1014
34	CID000114948	dihydroergocryptine	Stitch	5.635e-07	0.0001725	0.001696	0.005866	4	49
35	ctd:D010126	Ozone	CTD	5.815e-07	0.0001729	0.0017	0.006053	11	1302
36	ctd:D001629	Bezafibrate	CTD	6.128e-07	0.0001772	0.001742	0.006379	6	232
37	ctd:D007545	Isoproterenol	CTD	6.434e-07	0.000181	0.001779	0.006698	10	1034
38	CID000002685	CGP 20712A	Stitch	6.634e-07	0.0001817	0.001786	0.006906	4	51
39	ctd:D010269	Paraquat	CTD	7.36e-07	0.0001944	0.001911	0.007662	12	1647
40	CID000004956	Prostaglandin D2-d4	Stitch	7.47e-07	0.0001944	0.001911	0.007777	6	240
41	CID000003003	Betamethasone-d5	Stitch	7.853e-07	0.0001991	0.001956	0.008175	11	1342
42	ctd:C039671	ciglitazone	CTD	8.032e-07	0.0001991	0.001956	0.008361	6	243
43	CID006442177	everolimus	Stitch	1.043e-06	0.0002525	0.002481	0.01086	5	136
44	ctd:C009687	wortmannin	CTD	1.39e-06	0.0003287	0.003231	0.01446	6	267
45	CID000062824	U754	Stitch	1.52e-06	0.0003463	0.003403	0.01582	3	17
46	CID000003426	Laevuflex	Stitch	1.547e-06	0.0003463	0.003403	0.01611	6	272
47	CID000004828	pindolol	Stitch	1.563e-06	0.0003463	0.003403	0.01627	4	63
48	CID000002119	alprenolol	Stitch	1.666e-06	0.0003613	0.003551	0.01734	4	64
49	CID000010868	DCCD	Stitch	1.748e-06	0.0003713	0.003649	0.01819	5	151
50	ctd:C521309	cobalt(II) acetate	CTD	1.785e-06	0.0003716	0.003652	0.01858	2	2
18: Disease [Display Chart] 31 input genes in category / 1798 annotations before applied cutoff / 16205 genes in category
	ID	Name	Source	pValue	FDR B&H	FDR B&Y	Bonferroni	Genes from Input	Genes in Annotation
1	C0011849	Diabetes Mellitus	DisGeNET Curated	8.713e-12	1.327e-08	1.071e-07	1.567e-08	18	1456
2	C0011847	Diabetes	DisGeNET BeFree	1.476e-11	1.327e-08	1.071e-07	2.654e-08	17	1279
3	C0028754	Obesity	DisGeNET Curated	2.617e-11	1.569e-08	1.266e-07	4.706e-08	19	1803
4	C0004153	Atherosclerosis	DisGeNET Curated	1.581e-10	7.105e-08	5.735e-07	2.842e-07	15	1053
5	C0020456	Hyperglycemia	DisGeNET Curated	3.44e-10	1.237e-07	9.986e-07	6.186e-07	11	450
6	C0524620	Metabolic Syndrome X	DisGeNET Curated	1.317e-09	3.947e-07	3.186e-06	2.368e-06	11	511
7	C0003850	Arteriosclerosis	DisGeNET Curated	2.436e-09	6.256e-07	5.05e-06	4.379e-06	14	1067
8	C0878544	Cardiomyopathies	DisGeNET Curated	4.49e-09	1.009e-06	8.145e-06	8.072e-06	10	433
9	C0018801	Heart failure	DisGeNET Curated	4.128e-08	8.248e-06	6.657e-05	7.423e-05	11	712
10	C0271650	Impaired glucose tolerance	DisGeNET Curated	7.394e-08	1.329e-05	0.0001073	0.0001329	8	303
11	C0018802	Congestive heart failure	DisGeNET Curated	8.479e-08	1.386e-05	0.0001119	0.0001524	11	764
12	C0011860	Diabetes Mellitus, Non-Insulin-Dependent	DisGeNET Curated	9.992e-08	1.497e-05	0.0001208	0.0001797	14	1427
13	C0014175	Endometriosis	DisGeNET Curated	2.497e-07	3.454e-05	0.0002788	0.0004491	10	663
14	C0007222	Cardiovascular Diseases	DisGeNET Curated	7.399e-07	9.502e-05	0.000767	0.00133	10	746
15	C0028756	Obesity, Morbid	DisGeNET Curated	1.856e-06	0.0002159	0.001743	0.003336	5	109
16	C0022660	Kidney Failure, Acute	DisGeNET Curated	1.921e-06	0.0002159	0.001743	0.003455	6	201
17	C0003873	Rheumatoid Arthritis	DisGeNET Curated	3.991e-06	0.0004203	0.003392	0.007176	13	1640
18	C0029408	Degenerative polyarthritis	DisGeNET Curated	4.207e-06	0.0004203	0.003392	0.007565	10	904
19	C0278883	Metastatic melanoma	DisGeNET BeFree	4.664e-06	0.0004413	0.003562	0.008385	7	366
20	C0010054	Coronary Arteriosclerosis	DisGeNET Curated	5.545e-06	0.0004985	0.004024	0.00997	9	723
21	C0025517	Metabolic Diseases	DisGeNET Curated	7.689e-06	0.0006583	0.005314	0.01382	7	395
22	C0010068	Coronary heart disease	DisGeNET Curated	9.837e-06	0.0008039	0.006489	0.01769	9	776
23	C0021655	Insulin Resistance	DisGeNET Curated	1.029e-05	0.0008046	0.006495	0.01851	4	72
24	C1956346	Coronary Artery Disease	DisGeNET Curated	1.207e-05	0.0008916	0.007197	0.02171	9	796
25	C3203102	Idiopathic pulmonary arterial hypertension	DisGeNET Curated	1.24e-05	0.0008916	0.007197	0.02229	6	278
26	C0018923	Hemangiosarcoma	DisGeNET Curated	1.645e-05	0.001128	0.009105	0.02957	4	81
27	C1275278	Extraskeletal Myxoid Chondrosarcoma	DisGeNET Curated	1.797e-05	0.001128	0.009105	0.03232	3	27
28	C0037928	Spinal Cord Diseases	DisGeNET Curated	1.797e-05	0.001128	0.009105	0.03232	3	27
29	C0023903	Liver neoplasms	DisGeNET Curated	1.819e-05	0.001128	0.009105	0.03271	11	1318
30	C0149721	Left Ventricular Hypertrophy	DisGeNET Curated	2.093e-05	0.001254	0.01013	0.03763	5	179
31	C0018916	Hemangioma	DisGeNET Curated	2.388e-05	0.001385	0.01118	0.04294	4	89
32	C0020538	Hypertensive disease	DisGeNET Curated	2.605e-05	0.001464	0.01182	0.04684	10	1112
33	C0032460	Polycystic Ovary Syndrome	DisGeNET Curated	2.716e-05	0.00148	0.01194	0.04883	7	480
34	C0023470	Myeloid Leukemia	DisGeNET Curated	2.864e-05	0.001515	0.01223	0.0515	7	484
35	C2711227	Steatohepatitis	DisGeNET Curated	2.98e-05	0.001531	0.01236	0.05358	7	487
36	C0020459	Hyperinsulinism	DisGeNET Curated	3.101e-05	0.001549	0.0125	0.05576	6	327
37	C0035309	Retinal Diseases	DisGeNET Curated	3.264e-05	0.001586	0.0128	0.05869	6	330
38	C0023485	Precursor B-Cell Lymphoblastic Leukemia-Lymphoma	DisGeNET Curated	3.779e-05	0.001788	0.01443	0.06795	4	100
39	C0005956	Bone Marrow Diseases	DisGeNET Curated	3.98e-05	0.001835	0.01481	0.07156	3	35
40	C1318485	Liver regeneration disorder	DisGeNET BeFree	4.75e-05	0.002135	0.01723	0.0854	4	106
41	C0011881	Diabetic Nephropathy	DisGeNET Curated	4.869e-05	0.002135	0.01724	0.08755	7	526
42	C0035335	Retinoblastoma	DisGeNET Curated	5.684e-05	0.002433	0.01964	0.1022	7	539
43	C0022665	Kidney Neoplasm	DisGeNET Curated	6.515e-05	0.002724	0.02199	0.1171	5	227
44	C0015695	Fatty Liver	DisGeNET Curated	7.162e-05	0.002782	0.02246	0.1288	6	380
45	C0002395	Alzheimer's Disease	DisGeNET Curated	7.256e-05	0.002782	0.02246	0.1305	12	1825
46	C0264122	Atrophy, Disuse	DisGeNET BeFree	7.393e-05	0.002782	0.02246	0.1329	2	7
47	C0456107	Neonatal meningitis	DisGeNET BeFree	7.393e-05	0.002782	0.02246	0.1329	2	7
48	C0016059	Fibrosis	DisGeNET Curated	7.428e-05	0.002782	0.02246	0.1335	3	43
49	C0333516	Tumor necrosis	DisGeNET BeFree	7.675e-05	0.002816	0.02273	0.138	5	235
50	C0410158	Muscle damage	DisGeNET BeFree	7.961e-05	0.002863	0.02311	0.1431	3	44

[truncated: 2 more sheets: S11 Secreted proteins, Tabelle1]
